# Supplementary material for: A role for actomyosin contractility in Notch signaling
Source: BMC Biol. 2019 Feb 11;17:12. doi: 10.1186/s12915-019-0625-9 (PMC6369551; doi:10.1186/s12915-019-0625-9)
Supplement: Supplementary file 8 — Raw data file. Data analyzed for the main and supplemental figures. (XLSX 245 kb) [file 12915_2019_625_MOESM8_ESM.xlsx]

## Sheet: Figure 1C-F
Data for generating Figure 1C-F
time to division (minutes)	1N control cells NsfGFP; neur-GAL4 > UAS-LifeActRuby																															1N experimental conditions: NsfGFP; neur-GAL4 > UAS-sqhAA
0	3.98272	2.98791	4.19402	5.08819	2.98381	3.05762	2.53368	2.23222	2.70289	1.72041	3.07671	2.13123	3.71424	1.9691	2.12617	1.69873	2.03609	2.24422	2.79951	4.36641	3.36575	3.77767	3.11339	1.94784	2.31802	3.8469	4.8518	3.98975	2.64361	2.97253		3.76906	2.60767	2.41002	1.50356	1.27511	1.0545	2.73934	2.74228	2.16578	2.38436	1.3964	1.27734	1.2948	1.76021	1.20508	2.03255	1.72967	3.20767
-10	3.99703	2.98791	4.17902	5.31004	2.98909	3.14432	2.57821	2.23755	2.70009	1.74549	3.4112	2.23259	3.85643	2.04127	2.14599	1.75035	2.04931	2.26127	2.86925	4.2079	3.32745	3.95683	2.91534	1.99391	1.8705	3.95278	5.0719	4.47287	2.59097	3.0423		3.9744	2.56279	2.46248	1.44239	1.64301	1.1092	2.42713	2.59144	2.24168	2.30549	1.53566	1.23718	1.22922	1.88004	1.35524	2.24582	1.73428	3.73204
-20	4.00765	2.98736	4.16247	5.26097	2.98463	2.82081	2.57618	2.23693	2.70304	1.7475	3.39261	2.24124	3.64409	2.04661	2.00892	1.65285	2.19038	2.22134	2.85995	4.51519	3.21465	3.78339	2.99806	1.88026	1.94032	3.83834	4.76928	4.53592	2.59495	2.84844		3.2671	2.15127	2.41425	1.49654	1.67069	1.07804	2.66374	2.50914	2.17392	2.24096	1.60473	1.32107	1.26941	1.96299	1.3338	2.29327	1.50378	2.87059
-30	4.00395	2.98791	4.09236	5.21067	2.99085	3.02127	2.57192	2.23442	2.70009	1.75035	3.43472	2.23421	3.81154	1.96616	2.11352	1.58373	2.05764	2.22743	2.87583	4.26625	3.09106	3.78779	2.96936	1.97968	1.94789	3.62792	4.70764	4.18333	2.53666	2.72517		2.31838	1.98657	2.33531	1.41182	1.69424	1.10597	2.51538	2.46313	2.18936	2.1465	1.59188	1.37176	1.43866	1.73236	1.38347	2.33413	1.83593	3.87141
-40	4.01111	2.98791	4.06908	5.21603	2.98768	3.06354	2.57872	2.23677	2.69494	1.75007	3.57435	2.32124	3.25278	1.90349	1.95859	1.63296	2.05777	2.1879	2.80492	3.75103	3.02907	3.67047	2.86989	1.92176	2.01773	3.33537	4.60024	4.00441	2.4491	2.81738		3.27731	2.20718	2.14168	1.22069	1.65464	1.10947	2.36039	2.26628	2.18517	2.10626	1.74286	1.40762	1.33141	2.01894	1.34048	2.34653	1.40198	3.80872
-50	4.01975	2.98791	4.01708	5.04408	2.98006	3.13705	2.56867	2.2352	2.66358	1.74997	3.61116	1.99249	3.57801	1.91972	2.04907	1.42968	2.01124	2.00799	2.93066	3.53293	2.90896	3.60862	2.74137	1.82691	2.09264	3.37008	4.30822	4.06939	2.44308	2.63946		3.02984	2.23242	2.2326	0.902777	1.56653	1.07422	2.13334	2.3652	2.04091	1.98619	1.83329	1.40834	1.46709	1.99294	1.46753	2.35461	1.63902	3.92412
-60	4.0148	2.98791	4.06236	4.62881	2.97959	3.09868	2.55539	2.23113	2.68419	1.74959	3.55102	2.12593	3.57204	1.92024	2.10385	1.49855	1.81385	2.00758	2.83147	3.355	2.7411	3.34514	2.5435	1.77585	2.13836	2.9642	3.90224	3.758	2.34721	2.47829		2.84232	2.1916	2.09676	1.15446	1.50511	1.05513	1.99574	2.25879	1.98439	1.86478	1.82348	1.40977	1.42114	2.0203	1.52284	2.38898	1.79357	3.44089
-70	4.01185	2.98791	4.01708	5.0581	2.98475	3.05789	2.56441	2.2294	2.68066	1.75074	3.46625	2.16149	3.56858	1.73015	2.116	1.49449	1.72039	2.02898	2.71097	3.54351	2.68951	3.01319	2.49306	1.67992	2.04032	2.96618	3.90658	3.17587	2.22232	2.22736		2.83029	2.04488	2.08287	1.1031	1.37237	1.08097	1.9297	2.10487	2.13029	1.99357	1.77321	1.4578	1.6689	2.14397	1.4434	2.37886	1.72372	3.4445
-80	3.9763	2.98791	3.73541	4.94922	2.84999	2.93942	2.51958	2.22329	2.67036	1.75074	3.30402	2.07872	3.70191	1.86188	2.03841	1.52779	1.79469	1.94409	2.60655	3.25654	2.53475	2.96454	2.1706	1.67807	2.17943	2.82516	3.65816	2.85729	2.00143	2.15922		2.15592	1.78344	1.93192	1.00754	1.42267	1.03886	1.61524	1.86452	2.11945	1.99451	1.86524	1.45923	1.65831	2.11389	1.62988	2.45317	1.72209	3.03834
-90	4.00518	2.98663	3.75377	4.75871	2.97103	3.04618	2.50974	2.22062	2.67154	1.74873	3.20049	2.14474	3.33697	1.96806	1.9343	1.59882	1.6954	1.87966	2.5895	2.99786	2.33013	2.6861	2.06579	1.52379	2.14312	2.56599	3.16251	2.75745	1.84968	1.953		1.81694	1.53974	1.92769	1.13152	1.30498	1.03948	1.5275	1.64137	1.97117	1.95667	1.95456	1.5049	1.70878	2.15066	1.73293	2.46068	1.77782	3.83427
-100	4.00172	2.98791	3.46148	4.83584	2.94992	3.07633	2.50254	2.19367	2.6387	1.75074	3.10972	2.19126	3.41134	1.89347	1.78953	1.35289	1.93376	1.89766	2.4818	2.78739	2.08662	2.78559	1.95331	1.49587	2.02788	2.34504	3.08437	2.79646	1.98578	1.86518		2.28593	1.66338	1.68412	1.11985	1.20778	1	1.37693	1.58748	1.93782	1.8684	1.89946	1.53147	1.71883	2.17727	1.80788	2.49562	1.90117	3.77076
-110	3.95012	2.98754	3.85051	4.7385	2.91661	2.91182	2.47434	2.16359	2.61353	1.74797	2.99086	2.13609	3.23311	1.90729	1.88645	1.5478	1.75635	1.68594	2.41768	2.77936	2.08356	2.57801	1.7624	1.40145	1.91904	2.25697	2.89414	2.34539	1.79031	1.72842		1.98798	1.71309	1.6384	1	1.19558		1.36872	1.33609	1.91473	1.76175	1.854	1.69375	1.72342	2.3028	1.79299	2.54763	2.037	3.95806
-120	3.87138	2.97967	3.86448	4.55665	2.92845	2.84639	2.46247	2.16438	2.63326	1.74673	2.76465	2.14151	3.17802	1.84651	1.79795	1.48239	1.73916	1.74361	2.31616	2.61833	1.6926	2.32444	1.76489	1.35495	1.83882	1.886	2.51276	2.29618	1.72407	1.5131		1.59303	1.47227	1.43651		1.03079		1.21219	1.25237	1.66105	1.68958	2.11485	1.65573	1.78262	2.28968	1.923	2.6249	2.02868	4.09983
-130	3.88693	2.97417	3.80757	4.41068	2.87134	2.88961	2.38152	2.10421	2.60764	1.74635	2.73622	2.04339	3.01751	1.78971	1.79399	1.46466	1.68562	1.62177	2.30396	2.53802	1.6645	2.2069	1.59537	1.31844	1.81266	1.81308	2.47446	2.0896	1.63819	1.52984		1.5093	1.39736	1.2042		1		1	1	1.74336	1.61846	1.89014	1.69232	1.78487	2.29475	2.02143	2.38614	2.03685	4.01598
-140	3.91606	2.96539	3.60736	4.41604	2.75065	2.84895	2.36995	2.11423	2.60881	1.74988	2.71525	2.13839	2.81367	1.58166	1.79449	1.42536	1.63498	1.64546	2.22957	2.25021	1.60405	1.91327	1.51124	1.2136	1.8479	1.64441	2.00653	1.81194	1.40611	1.50236		1.21635	1.07178	1.2324						1.59641	1.41293	1.93543	1.6356	1.83122	2.33078	2.09394	2.53716	2.0957	4.21206
-150	3.95038	2.95074	3.66685	4.355	2.83814	2.72927	2.32522	2.06456	2.4208	1.75074	2.47956	1.97402	2.69131	1.53815	1.65171	1.40811	1.64952	1.5369	2.11992	2.22527	1.19462	1.80805	1.24563	1.16145	1.67679	1.30639	2.12267	1.72677	1.36432	1.25598		1	1	1						1.38323	1.34023	1.99455	1.78428	1.83363	2.42102	1.80685	2.39911	2.03373	4.49881
-160	3.89137	2.98241	3.50442	3.79295	2.78853	2.73425	2.3096	1.93529	2.44568	1.75074	2.25572	1.93165	2.71906	1.50328	1.61551	1.29216	1.50251	1.50387	2.22007	2.19779	1.21368	1.6883	1.23833	1	1.70911	1.21787	1.78705	1.38053	1.20487	1.20329										1.33147	1.24229	2.13316	1.78755	1.8503	2.39638	2.04351	2.49755	2.08619	4.05592
-170	3.82053	2.95367	3.36008	3.98882	2.78783	2.69548	2.25583	1.95973	2.42462	1.74711	2.29582	1.94389	2.50634	1.53574	1.56469	1.2688	1.4811	1.36497	2.08835	1.91885	1	1.39114	1		1.61928	1	1.40909	1.33212	1.2204	1										1.20406	1.22203	2.16737	1.72839	1.85264	1.96249	1.93083	2.64607	2.04918	4.04751
-180	3.73858	2.92731	3.11098	3.88368	2.67066	2.5937	2.22591	1.94031	2.44053	1.74711	2.20597	1.88029	2.3601	1.52262	1.5466	1.24544	1.45135	1.42399	1.95739	1.92813		1.24367			1.54167		1.28519	1	1											1.08207	1.03542	2.06312	1.63315	1.80575	2.26442	1.99961	2.6488	2.09956	3.88739
-190	3.74771	2.94598	3.08564	3.55667	2.58175	2.46984	2.18706	1.8314	2.37884	1.74664	1.74662	1.75897	2.38015	1.52797	1.46875	1.29024	1.328	1.32693	1.96998	1.73838		1			1.45076		1													1	1	1.99407	1.67147	1.81151	2.35714	1.99192	2.50063	2.14965	4.23082
-200	3.66452	2.92511	3.01735	3.42183	2.57776	2.35084	2.04697	1.73911	2.35954	1.74463	1.68974	1.59159	2.18534	1.45114	1.42414	1.19417	1.22184	1.23054	1.82159	1.67286					1.2991																	1.89368	1.70161	1.8246	2.36866	2.22228	2.48731	2.1492	3.86781
-210	3.71142	2.87732	2.91595	3.28286	2.43139	2.24556	2.02769	1.58289	2.29079	1.7434	1.78271	1.61571	1.95991	1.52918	1.43231	1.13188	1.16988	1.18723	1.81771	1.58706					1.23759																	1.9963	1.70161	1.8246	2.54518	2.1268	2.50871	2.16154	3.89257
-220	3.47642	2.74991	2.75248	3.08369	2.33439	2.03823	1.95293	1.54952	2.1468	1.7103	1.54756	1.57831	1.85683	1.46012	1.20897	1.0775	1	1	1.68056	1.27642					1.08626																	1.91311	1.74811	1.91565	2.57626	2.20457	2.42722	2.17119	4.28634
-230	3.54208	2.76216	2.7592	2.79378	2.23622	1.83131	1.82846	1.487	2.06214	1.73529	1.40811	1.49474	1.76049	1.35929	1.16484	1			1.55754	1.27937					1.10518																	2.03085	1.67545	1.81517	2.50805	2.18108	2.58951	2.1385	4.51517
-240	3.43544	2.7574	2.45345	2.60987	2.16221	1.81274	1.41033	1.38578	1.99514	1.7166	1.42508	1.26907	1.42773	1.36016	1.1931				1.52848	1.23076					1																	1.9523	1.67535	1.64662	2.4662	2.23216	2.34483	2.14801	4.50638
-250	3.31374	2.67082	2.42319	2.31256	2.11142	1.6808	1.4154	1.27734	1.87766	1.70658	1.10754	1.27414	1.32948	1.3952	1.15915				1.49052	1																						1.90669	1.67852	1.77825	2.55818	2.34266	2.64709	2.11293	4.49641
-260	2.94199	2.69132	2.25608	2.06018	1.99284	1.5	1.50984	1	1.75752	1.69257	1	1.17949	1.27475	1.2954	1				1.30726																							1.8418	1.61046	1.60231	2.4953	2.32277	2.68613	2.00638	4.33148
-270	2.97654	2.56957	2.13063	1.65237	1.95531	1.24421	1.41175		1.69244	1.64393		1	1.147	1.29144					1.19044																							1.7133	1.63223	1.77522	2.48539	2.21702	2.62513	2.01396	4.22285
-280	2.94099	2.53643	1.89809	1.5439	1.78888	1	1.18726		1.57112	1.68313			1	1.17351					1																							1.68006	1.66329	1.83885	2.31926	2.01527	2.53955	2.06643	4.02196
-290	2.86497	2.38428	1.54321	1.56327	1.69259		1		1.42875	1.66072				1.10256																												1.5408	1.54128	1.86634	2.30366	2.19828	2.48378	2.02912	4.25079
-300	2.66131	2.32276	1.5745	1.50019	1.33204				1.26178	1.63621				1																												1.46547	1.48416	1.81058	2.30168	2.25282	2.28121	1.93148	3.76677
-310	2.39101	2.14866	1.58873	1.23093	1.46047				1	1.59864																																1.39609	1.45187	1.76416	2.03739	2.30454	2.34984	1.94694	3.64018
-320	2.26783	2.10728	1.46017	1	1.40418					1.51568																																1.25716	1.32996	1.78347	2.13221	2.19186	2.32719	1.86357	3.72923
-330	1.87533	1.79897	1.1653		1.35714					1.41547																																1.1664	1.25915	1.77701	2.07626	2.14168	2.28144	1.82641	3.53234
-340	1.95014	1.72208	1		1.17382					1.36922																																1	1.21664	1.7721	2.08963	2.09869	2.22408	1.71214	2.67652
-350	1.63812	1.61149			1					1.32316																																	1	1.7587	1.93229	1.8972	2.21634	1.42681	2.76756
-360	1.40656	1.43335								1.25088																																		1.69842	1.81381	2.00577	2.07443	1.58581	3.11422
-370	1.16416	1.2272								1.13588																																		1.67739	1.89304	1.74923	2.11267	1.44107	2.78075
-380	1	1								1																																		1.59545	1.80639	1.90259	2.03858	1.42011	2.80992
-390																																												1.52652	1.75167	1.85459	2.014	1.20775	2.64217
-400																																												1.43181	1.7461	1.71265	1.87994	1.20761	2.04872
-410																																												1.33359	1.55979	1.43468	1.77729	1	2.33306
-420																																												1.17089	1.4672	1.26874	1.84762		1.42891
-430																																												1.17205	1.24845	1.27361	1.7098		1.73761
-440																																												1	1.2279	1	1.56572		1.48841
-450																																													1		1.43974		1
-460																																															1.22647
-470																																															1.25367
-480																																															1
-490
-500
-510
time to division (minutes)	2N control cells NsfGFP; neur-GAL4 > UAS-LifeActRuby																														2N experimental conditions: NsfGFP; neur-GAL4 > UAS-sqhAA
0	2.37269	4.60856	2.77937	2.87002	2.98458	2.29054	3.08498	2.07987	2.43988	2.17081	2.28623	2.39549	2.43803	1.74267	2.08503	1.90042	1.59677	1.78784	2.72352	2.30961	3.60509	2.22614	2.20986	2.09379	5.24806	2.38148	3.45606	2.10772	3.06959		2.51997	3.0094	3.03794	2.97493	0.850811	1.55935	4.46948	2.10365	2.21635	1.60665	0.632802	0.403608	0.578155	0.851365	1.3322	1.04128	2.31954	1.69148	2.42138
-10	2.47735	4.62959	2.79273	2.87324	2.97527	2.29676	3.08932	2.06963	2.52524	2.21577	2.2925	2.47894	2.22429	1.81888	2.08094	1.85113	1.74248	1.81344	2.90788	1.99808	3.41886	2.25037	2.23819	2.20666	5.14411	2.6173	3.31621	2.16395	3.26338		2.51735	3.28097	2.96293	3.10706	1.09856	1.61991	4.45476	2.1627	2.34683	1.67305	0.698956	0.69974	0.638653	1.0368	1.24079	1.09332	2.60086	1.52574	2.47283
-20	2.36068	4.6225	2.79376	2.87324	2.97866	2.29766	3.11602	2.08503	2.52109	2.21972	2.29526	2.658	2.47519	1.8419	2.0607	1.65915	1.669	1.7918	2.76057	2.43113	3.39273	2.2006	2.2479	2.12276	4.854	2.56679	3.51468	2.15048	3.19274		2.55057	3.09667	2.94683	3.09159	1.12647	1.59832	3.46298	2.16085	2.33073	1.68538	0.685699	0.623299	0.650177	1.10377	1.27626	1.09874	3.06501	1.79403	2.65239
-30	2.19524	4.57274	2.79154	2.87324	2.9869	2.29613	3.19429	2.08094	2.32253	2.22911	2.29575	2.66766	2.44038	1.62876	2.07684	1.61932	1.66084	1.81059	2.62703	1.97255	3.37713	2.27278	2.3076	2.05266	4.91124	2.52199	3.56375	2.20363	3.17219		2.4439	3.11119	2.86632	3.05439	1.13504	1.61397	3.69073	2.15101	2.39596	1.80783	0.733347	0.587983	0.707136	1.12808	1.49291	1.15462	2.94183	1.84105	2.57574
-40	2.04021	4.61056	2.79461	2.87324	2.99324	2.29794	3.14325	2.0607	2.56553	2.22404	2.291	2.61716	2.11787	1.25551	2.07864	1.66722	1.68533	1.76796	2.89926	2.28094	3.27456	2.23139	2.13835	2.19053	5.01662	2.56721	3.58111	2.21166	3.08856		2.44379	2.96987	2.86457	2.86528	1.20183	1.52265	3.99344	2.10595	2.44225	1.91132	0.886789	0.630637	0.777513	1.1567	1.53943	1.19798	3.19304	1.90105	2.81503
-50	1.97227	4.61425	2.79495	2.87203	3.00635	2.29397	3.11392	2.07684	2.36595	2.25294	2.292	2.81966	2.04367	1.59607	2.07938	1.78571	1.54614	1.78861	2.83378	2.12346	3.12635	2.23129	2.01838	2.12752	4.74317	2.36936	3.58009	2.17033	2.85069		2.4948	2.85271	2.7299	2.88475	1.25912	1.43394	4.04097	2.02671	2.3786	1.9451	0.795563	0.670693	0.806239	1.18853	1.86835	1.32282	3.24991	1.75957	3.08744
-60	1.93046	4.60401	2.7941	2.85291	2.96661	2.29848	3.12063	2.07864	2.6565	2.25059	2.29927	2.91482	2.43185	1.53236	2.06832	1.79302	1.67849	1.75499	2.68737	2.66126	3.16515	2.23987	2.27248	2.10959	4.6193	2.36002	3.37105	2.16312	3.00038		2.31218	2.76984	2.46818	2.64489	1.27022	1.49861	4.13876	2.01571	2.34037	2.03087	0.896896	0.748204	0.866738	1.26058	1.92456	1.36978	3.28792	1.9951	2.56963
-70	1.92445	4.59406	2.78536	2.87324	2.96112	2.29325	3.05525	2.07938	2.71796	2.26059	2.30165	2.80826	2.43904	1.64727	2.03948	1.86349	1.60988	1.68259	2.60691	2.63234	3.02359	2.19444	2.24662	2.01564	4.31472	2.04205	3.28653	2.13063	3.1353		2.13954	2.69162	2.36969	2.10181	1.19072	1.55141	3.79743	1.89602	2.39903	2.06578	1.00623	0.779086	0.873734	1.39153	1.93356	1.43758	3.29124	2.2336	2.95575
-80	1.9866	4.38884	2.72969	2.87324	2.96217	2.29775	3.03183	2.06832	2.64217	2.24776	2.3019	2.79749	2.42523	1.58839	2.05177	1.79441	1.62505	1.6225	2.57697	2.66078	3.05518	2.15769	2.15555	1.94127	4.27342	2.07835	2.98791	2.04665	3.27709		2.07573	2.55064	2.27621	2.71384	1.16832	1.29161	3.37473	1.80272	2.3112	2.0377	1.0271	0.855068	0.957939	1.46524	1.97544	1.48461	3.50597	2.22212	3.15293
-90	1.87846	4.55599	2.77114	2.82173	2.96893	2.29839	3.05551	2.03948	2.56615	2.24553	2.29977	2.63647	2.40727	1.63042	2.05251	1.84785	1.56444	1.66315	2.69328	2.58396	3.00681	2.15991	1.82726	2.01004	3.84458	1.98346	3.15369	1.99467	3.22138		2.15235	2.65638	2.03107	2.58521	1.27831	1.52637	3.31968	1.8185	2.3128	2.10939	0.96712	0.79361	1.00469	1.56117	2.13779	1.57727	3.00942	2.09807	3.15905
-100	1.79737	4.54887	2.78776	2.85674	2.98711	2.29785	3.06511	2.05177	2.6214	2.24417	2.3019	2.73163	2.35687	1.64093	2.05374	1.73529	1.55595	1.39738	2.49923	2.38859	2.94343	2.09731	2.26826	1.96744	3.904	1.90895	2.93029	2.00082	3.07715		2.09658	2.53779	2.16088	2.40246	1.27683	1.51516	3.04988	1.77146	2.20251	2.09013	1.07764	0.874178	1.04552	1.58968	2.21173	1.60454	3.14026	2.28892	3.10148
-110	1.64464	4.36639	2.79393	2.86318	2.95456	2.29631	3.04302	2.05251	2.72877	2.22886	2.3019	2.75965	2.31398	1.59841	2.03998	1.87862	1.41907	1.49055	2.46656	2.43961	2.79036	2.05794	1.9148	1.81886	3.58853	1.97306	2.77332	1.93113	3.04745		2.09307	2.38802	2.08761	2.26061	1.28628	1.4662	3.05532	1.66015	2.16724	2.12679	1.15443	0.939612	1.10799	1.61609	2.12851	1.65874	3.48658	2.32573	3.38718
-120	1.69986	4.4417	2.79291	2.87002	2.95139	2.29875	3.1176	2.05374	2.71174	2.15241	2.30178	2.89961	2.35955	1.4503	1.93725	1.60293	1.29595	1.49923	2.32713	2.44569	2.66827	1.98848	2.24673	1.80455	3.36978	1.68501	2.75722	1.89121	2.86263		1.96804	2.29086	2.01547	2.1165	1.32405	1.40353	2.84262	1.57202	2.23428	2.13509	1.22636	0.922795	1.16446	1.35275	2.3236	1.62222	3.65518	2.51148	3.53149
-130	1.55916	4.47554	2.79547	2.85754	2.94315	2.28342	3.12234	2.03998	2.65899	2.2028	2.3019	2.85243	2.27806	1.51585	1.96723	1.6531	1.22611	1.50373	2.36917	2.41825	2.52183	2.03533	1.84703	1.70831	3.20461	1.65041	2.55947	1.7888	2.9547		1.89335	1.78115	1.50012	2.0134	1.31868	1.37926	2.46948	1.4079	2.18209	2.03708	1.3038	0.965602	1.21269	1.71069	2.02578	1.74439	3.71867	2.34658	3.63115
-140	1.43414	4.43603	2.79529	2.85534	2.93384	2.29658	3.06446	1.93725	2.65504	2.21082	2.3019	2.77611	2.22856	1.49867	1.95699	1.63835	1.1326	1.5513	2.26345	2.2384	2.50428	1.84754	2.24813	1.60366	2.98693	1.52898	2.34992	1.69773	2.84542		1.83191	1.70866	1.587	1.78214	1.21967	1.37244	2.03414	1.35851	2.12582	1.98861	1.42325	1.04434	1.29245	1.53741	2.23615	1.77083	3.42232	2.48679	3.49479
-150	1.37708	4.18247	2.79547	2.81127	2.93448	2.29613	3.03578	1.96723	2.62928	2.24046	2.3019	2.65167	2.1758	1.58973	1.90628	1.58188	1.28507	1.53373	2.25484	2.14461	2.36563	1.91387	2.32947	1.58425	2.84461	1.34919	2.2508	1.6865	2.64303		1.57777	1.81974	1.54818	1.8131	1.24917	1.30388	1.8153	1.21273	2.02087	2.0489	1.47063	1.11848	1.32908	1.43485	2.49045	1.83663	3.70566	2.33722	3.55524
-160	1.3103	4.31521	2.79325	2.8328	2.74847	2.2983	2.96198	1.95699	2.62077	2.23145	2.3019	2.38837	2.15087	1.50067	1.92783	1.53221	1.17812	1.48703	2.01496	1.98469	2.29387	1.86976	2.17932	1.56697	2.53892	1.37573	2.20552	1.52197	2.49386		1.60021	1.56399	1.26061	1.63659	1.24085	1.24287	1.69457	1.17107	1.88643	1.94551	1.60123	1.1645	1.33986	2.01039	2.6693	1.85914	3.672	2.47382	3.70638
-170	1.43599	4.24387	2.79291	2.78451	2.90151	2.29785	2.9483	1.90628	2.54953	2.23108	2.3019	2.40912	2.08285	1.48132	1.86385	1.45633	1.10184	1.41035	1.96687	1.91641	2.13553	1.75587	2.1449	1.22294	2.44618	1	2.07093	1.472	2.44344		1.4787	1.27134	1.25836	1.41413	1.13845	1.16682	1.13882	1	1.74336	1.84336	1.536	1.16802	1.42514	2.13117	2.7266	1.88224	3.70031	2.48701	3.43829
-180	1.29298	4.20408	2.79102	2.7835	2.88206	2.29604	2.95488	1.92783	2.58152	2.1844	2.30128	2.25917	2.01751	1.35925	1.86426	1.43905	1.26346	1.41056	1.89186	1.85079	2.02008	1.73609	2.11342	1.17473	2.17312		1.94666	1.37809	2.30852		1.35095	1.4079	1.12493	1.353	1.15295	1.0997	1.20652		1.62003	1.73252	1.599	1.20456	1.5058	2.11051	2.79536	1.85973	3.73194	2.55275	2.78733
-190	1.20957	4.09236	2.56766	2.70886	2.75185	2.26666	2.82939	1.86385	2.58173	2.18798	2.29613	2.31792	1.87371	1.35358	1.80601	1.38687	1.20764	1.38606	1.74409	1.76598	1.80421	1.62453	2.00398	1	1.49762		1.74338	1.29198	2.1815		1.29665	1.17204	1	1.18688	1.10098	1	1		1.46471	1.75779	1.62315	1.28696	1.55659	1.9474	2.68922	1.996	3.74162	2.38999	3.40482
-200	1.06191	3.90305	2.78194	2.76097	2.83048	2.27855	2.7894	1.86426	2.5998	2.18872	2.29726	2.19916	1.87909	1.35274	1.71754	1.29535	1.10167	1.29026	1.76738	1.55433	1.73069	1.54234	1.98409		1.02934		1.71572	1.21958	2.03708		1.16357	1		1	1				1.32391	1.69346	1.80154	1.42257	1.57626	1.91325	2.93192	1.97907	3.74545	2.44254	3.38215
-210	1	3.86552	2.76687	2.66861	2.74107	2.28315	2.686	1.80601	2.48536	2.08942	2.3019	2.13235	1.73394	1.2957	1.60728	1.19917	1.07289	1.26016	1.58379	1.4909	1.54465	1.45936	1.90789		1.08113		1.5786	1.11481	1.79217		1								1.20138	1.6485	1.73249	1.41829	1.57511	2.05724	3.04161	2.00467	3.77376	2.31105	3.39295
-220		3.82232	2.67403	2.61731	2.79392	2.27855	2.59419	1.71754	2.51589	2.05521	2.30039	2.22497	1.56466	1.245	1.6194	1.08458	1	1.27631	1.56926	1.17302	1.51111	1.34517	1.8461		1		1.19673	1.16832	1.69853										1.06365	1.49829	1.83881	1.52912	1.68771	2.19262	2.99604	2.02018	3.92193	2.32765	3.40375
-230		3.58582	2.78451	2.5998	2.77299	2.21816	2.50355	1.60728	2.47539	2.09992	2.29826	2.041	1.53547	1.25301	1.39862	1		1.31608	1.5732	1.22114	1.36681	1.29691	1.65719				1.24428	1	1.60578										1	1.44111	1.86533	1.62957	1.78253	2.23748	2.77558	2.04662	3.73525	2.42892	3.52284
-240		3.34962	2.77474	2.47063	2.71254	2.24006	2.41542	1.6194	2.46418	2.02088	2.26028	1.9669	1.49585	1.18062	1.45875			1.17392	1.46052	1	1.19325	1.14275	1.68119				1		1.32221											1.30032	1.90799	1.67696	1.76912	2.16344	2.52988	2.03111	3.68984	2.45934	3.62217
-250		3.26435	2.7792	2.41872	2.73727	2.24709	2.20876	1.39862	2.47394	1.95727	2.28021	1.92257	1.35058	1.11841	1.40632			1.14293	1.31109		1.10725	1.1267	1.57421						1.26529											1.1786	1.90169	1.80706	1.59157	2.29108	2.89877	2.07514	3.63221	2.3619	3.73012
-260		3.16229	2.74288	2.33078	2.5762	2.2205	2.10024	1.45875	2.44611	2.01681	2.26642	1.81618	1.27391	1.07922	1.27091			1	1.21067		1	1	1.49322						1											1.12131	1.89893	1.40208	1.58951	2.26854	2.87149	2.03486	3.00916	2.4936	3.4991
-270		3.03382	2.7511	2.29859	2.58592	2.22302	1.88332	1.40632	2.40852	1.94764	2.22906	1.77738	1.19061	1.01468	1.16949				1				1.37781																	1	1.80836	1.46736	1.82682	2.30633	2.97135	2.0944	3.16218	2.42914	3.37243
-280		2.85757	2.73706	2.14869	2.53879	2.183	1.88174	1.27091	2.41558	1.88997	2.19044	1.61685	1.09115	1	1								1.20776																		1.89998	1.47898	1.8283	2.31208	3.02251	2.0839	3.62609	2.40849	3.077
-290		2.53012	2.71907	2.02233	2.48278	2.14685	1.68416	1.16949	2.36615	1.84069	2.14518	1.54053	1										1.15438																		1.91101	1.49228	1.84534	2.38966	3.12428	2.09516	3.5251	2.34445	3.267
-300		2.40392	2.57177	1.767	2.40245	2.08321	1.5025	1	2.346	1.82055	2.10256	1.5125											1																		1.89224	1.78597	1.86246	2.368	3.01201	2.05679	3.46976	2.287	3.41886
-310		2.31523	2.61852	1.71328	2.41662	2.00568	1.36438		2.20167	1.71089	2.01993	1.41593																													1.85207	1.89314	1.88855	2.28666	3.07899	2.0673	3.24559	2.17488	3.13278
-320		1.81268	2.52432	1.70664	2.38978	1.95754	1		2.32108	1.64839	1.95361	1.34499																													1.85023	1.89757	1.92353	2.44248	3.09291	1.99074	3.11016	1.99254	3.29614
-330		1.87207	2.43336	1.50865	2.22723	1.91211			2.26604	1.516	1.83275	1.30668																													1.78907	1.84253	1.91555	2.41507	3.09168	2.02735	2.67455	2.01594	3.16337
-340		1.64411	2.36604	1.2835	2.15452	1.66087			2.2702	1.45227	1.69496	1.09071																													1.68721	1.83642	1.8939	2.38203	2.57381	1.99416	2.91302	1.86871	3.06297
-350		1.31352	2.34634	1	2.02093	1.65356			2.11963	1.43041	1.48934	1																													1.61987	1.83168	1.82459	2.35507	2.89659	1.94329	2.58377	1.82425	2.91976
-360		1.11568	2.2893		1.82963	1.58406			2.15556	1.27492	1.51216																														1.5952	1.83565	1.81957	2.31153	2.90164	2.02218	2.67073	1.67446	2.76826
-380		1	2.20468		1.49736	1.46615			2.13666	1.2512	1.39982																														1.45304	1.87189	1.84023	2.2156	2.96494	2.03202	2.36443	1.49021	2.69773
-390			2.17848		1.45657	1.25998			2.01911	1	1.35481																														1.3626	1.82235	1.83077	2.24146	2.90778	2.03895	2.36315	1.31211	2.57358
-400			1.98869		1.56922	1			1.91838		1.18329																														1.18685	1.73276	1.80517	2.20223	2.8603	2.00976	1.99718	1.20638	2.40985
-410			1.91761		1.43648				1.78172		1																														1	1.78138	1.80295	2.19505	2.66712	2.03353	2.06095	1	2.36488
-420			1.63651		1.27606				1.75555																																	1.70417	1.70055	2.13626	2.67531	2.03202	1.93445		2.16768
-430			1.64233		1				1.59709																																	1.6418	1.74434	2.03205	2.52783	1.9518	1.44759		1.97805
-440			1.53494						1.55493																																	1.55588	1.68549	1.9506	2.58281	1.9774	1.48967		1.88522
-450			1.40236						1.61475																																	1.52056	1.63725	1.94806	2.40723	1.94846	1.40602		1.74847
-460			1.27407						1.41081																																	1.42532	1.60252	1.84197	2.34161	1.91727	1		1.47786
-470			1						1.27144																																	1.31662	1.58581	1.76782	2.18922	1.96581			1.27313
-480									1																																	1.2044	1.56144	1.75942	2.06999	1.90209			1
-490																																										1.10946	1.47543	1.57067	1.91405	1.87541
-500																																										1	1.41658	1.49663	1.62333	1.83454
-510																																											1.37205	1.49652	1.46426	1.77049
-520																																											1.2085	1.23583	1.27503	1.68401
-530																																											1.1759	1.22964	1	1.64006
-540																																											1	1		1.6389
-550																																														1.57226
-560																																														1.48069
-570																																														1.37778
-580																																														1.24018
-590																																														1.20507
-600																																														1
-610
[truncated: 17 more columns]

## Sheet: Figure 1G-H
Data for generating Figure 1G-I
time to division (minutes)	1N Internal control cells (outside of the pnr domain) NsfGFP; pnr-GAL4 > UAS-sqhAA																																		1N experimental condition: NsfGFP; pnrGAL4 > UAS-sqhAA
0	3.89251	3.12749	2.65645	4.66716	3.44542	3.20411	4.07623	3.63107	3.49987	1.74652	3.10861	2.15112	2.18924	2.23286	2.71542	2.46798	1.57365	2.79497	3.00273	2.68106	3.54971	3.0085	1.93525	4.62216	3.19113	8.34105	3.48057	2.10948	3.01038	2.55321	3.02748	1.56037	3.66079		2.52873	3.29867	4.71889	2.07909	2.21085	2.17305	2.13732	3.30283	4.17705	1.57661	2.82592	2.87753	4.13293	2.39711	4.92652
-10	4.14037	3.20129	2.3777	5.09254	3.57809	3.25674	4.20561	3.86309	3.6822	1.74394	2.9908	2.1041	2.09886	2.25113	2.63276	2.97237	1.73191	2.92879	3.05107	2.69193	3.32219	3.31279	2.07939	4.60501	3.2866	8.06698	3.44997	2.19944	3.11623	2.77853	3.11344	1.64213	3.71092		2.54193	3.28639	4.57408	2.09346	2.22847	2.21558	2.17277	3.25929	4.28423	1.61943	2.97834	2.98575	3.84697	2.47268	4.72375
-20	3.93227	3.17025	2.73157	5.08752	3.45095	3.46477	4.14646	4.13366	2.98376	1.77302	2.92292	1.93302	1.95618	2.2235	2.5655	2.63478	1.54773	2.7534	3.04013	2.6824	3.23879	3.39073	1.97568	4.6446	3.36074	8.0505	3.50482	2.0817	3.10585	2.69293	2.95894	1.5955	3.82644		2.59354	3.36023	4.58792	2.07448	2.20157	2.38356	2.239	3.18124	4.21334	1.56425	2.75271	2.90363	3.89921	2.45342	4.44998
-30	4.06699	2.95002	2.63151	4.84805	3.4134	3.32537	3.73353	3.88218	3.21902	1.76107	3.0234	1.89069	2.14471	2.13998	2.40696	2.39293	1.59458	2.58955	2.78259	2.53098	3.01963	3.29265	2.04588	4.60267	3.34781	8.06159	3.38104	2.09035	3.07625	2.70319	3.06302	1.58732	3.6253		2.61821	3.17782	4.71054	2.1004	2.25094	2.17236	2.03572	2.81022	4.37153	1.4676	2.91232	2.86311	3.67474	2.44385	4.29295
-40	3.83902	3.02714	2.65883	4.78081	3.40016	3.2603	3.88306	3.84539	3.51715	1.67199	2.8466	1.88799	1.90147	2.18078	2.21957	2.38135	1.55603	2.46378	2.81769	2.11281	3.31685	3.26923	2.06273	4.4599	3.34985	7.66999	3.41415	2.00281	2.83933	2.68856	2.92498	1.60021	3.69453		2.66071	3.07369	4.22046	2.11336	2.21141	2.32051	2.14687	2.79559	4.13461	1.52288	2.66147	2.97134	3.9304	2.37908	4.24545
-50	3.71141	2.9508	2.56052	4.36257	2.93118	3.20233	3.75413	3.87004	3.50326	1.59288	2.82986	1.71585	1.84664	2.13025	1.95555	2.2016	1.36805	2.35316	2.57668	2.20637	3.18071	2.74934	1.64229	4.38382	3.32718	6.68422	3.42755	1.94706	2.97567	2.6772	2.95102	1.58038	3.75218		2.58339	3.05886	4.50741	2.07714	2.23271	2.03204	2.12356	2.94369	4.18135	1.47437	2.67675	2.78504	3.7021	2.27774	4.00864
-60	3.69693	2.76747	2.41518	4.11574	3.20962	3.08254	3.55653	4.06769	3.3259	1.52591	2.66389	1.71072	1.83205	2.11032	1.68786	2.16499	1.34596	1.71225	2.35022	2.20214	2.97754	3.0132	1.79184	4.42116	3.13771	7.40971	3.19419	1.90028	2.92115	2.63506	3.03989	1.53714	3.67211		2.56082	2.72669	4.50944	2.0515	2.16906	1.97711	2.24815	2.76898	3.91032	1.40079	2.74403	2.80637	3.39548	2.19254	3.86916
-70	3.32098	2.8278	2.25302	4.27923	3.20053	3.01843	3.63959	4.04162	2.95126	1.51854	2.29874	1.64959	1.74143	1.91637	1.83355	1.88639	1.36384	2.06181	2.29913	1.97587	2.87588	2.60667	1.61552	4.30808	3.32358	7.29297	3.01033	1.81489	2.8726	2.48457	3.17021	1.48125	3.79443		2.5694	2.69639	4.32108	2.02168	2.20633	1.83169	2.21011	2.3841	4.10721	1.3617	2.57452	2.73394	3.28579	2.14077	3.65594
-80	3.31607	2.56033	2.19822	3.9662	3.01168	2.90996	3.55807	3.90894	2.92323	1.37306	2.1713	1.42646	1.57337	1.87888	1.67262	1.74542	1.19033	1.94501	2.00187	1.93689	2.74468	2.63809	1.72615	4.40683	3.24426	6.87398	3.15715	1.64389	2.81202	2.43562	3.18552	1.45971	3.5955		2.49514	2.73546	4.20976	2.05458	2.14844	1.70289	2.11482	2.31819	4.00294	1.22607	2.59194	2.78471	3.18154	2.0346	3.40715
-90	3.13841	2.51933	2.10991	3.62919	2.84068	2.8083	3.42049	3.70887	2.98533	1.18135	1.82913	1.41928	1.46611	1.74828	1.44885	1.19217	1.15298	1.79014	1.86244	1.86648	2.89378	2.45772	1.6142	4.28109	3.20154	6.73959	3.03168	1.67193	2.69819	2.49969	3.08302	1.37386	3.6263		2.40828	2.44187	3.94529	2.02438	2.11659	1.79761	2.13651	2.46095	3.80092	1.16987	2.58007	2.62385	2.92387	2.01263	3.46864
-100	2.9784	2.24346	2.14358	3.38395	2.81329	2.76168	3.07888	3.4713	2.84438	1.18534	2.14254	1.29819	1.25472	1.6605	1.45325	1.41447	1	1.82353	1.87726	1.74348	2.19404	2.25273	1.37122	4.16789	3.20466	6.44654	2.9339	1.59214	2.61636	2.39561	3.14583	1.38359	3.63801		2.43077	2.3835	3.72626	1.97931	2.09893	1.56711	2.04989	2.37071	3.56397	1.10818	2.43024	2.60156	2.68834	1.98955	3.32996
-110	2.87313	2.28524	1.85658	3.63395	2.81544	2.61305	2.57867	2.97844	2.85774	1	2.08001	1.32632	1.31074	1.61068	1.33254	1.27449		1.66491	1.71366	1.58747	2.53104	2.37441	1.50732	4.12398	3.21974	5.92345	2.88202	1.468	2.59512	2.39623	3.11292	1.31619	3.579		2.39866	2.4001	3.73947	1.94009	2.05983	1.6434	2.18509	2.01932	3.42564	1	2.46427	2.53452	2.70319	1.95729	3.28426
-120	2.47411	1.99981	1.74206	3.1118	2.48236	2.56497	3.1819	2.70229	2.54912		1.96739	0.990744	1.19965	1.50961	1	1.22447		1.47652	1.36632	1.4859	2.36083	2.20291	1.55673	3.80544	3.10024	5.71432	2.72456	1.4302	2.42696	2.28829	3.07802	1.27018	3.5115		2.34776	2.23427	3.46496	1.85895	1.88073	1.67304	2.08113	1.96057	3.48932		2.27249	2.48792	2.44406	1.79015	3.26502
-130	2.4989	1.91761	1.75429	3.16665	2.4234	2.41636	3.09218	2.69882	2.56536		1.72138	0.849605	1	1.41329		1		1.35465	1.46834	1.30523	2.14529	1.93491	1.33059	3.65105	3.10053	4.91538	2.57169	1.12631	2.27486	2.13435	2.98665	1.24648	3.4822		2.19146	2.19582	3.27596	1.75286	1.86749	1.56999	2.02916	1.85984	3.26144		2.20384	2.3207	2.17791	1.72043	3.25277
-140	2.33693	1.74561	1.76779	2.7534	2.43849	2.23813	2.94154	2.38029	2.36624		1.70346	1.07498		1.30286				1.28962	1.41899	1.22083	2.11025	1.82033	1.21978	3.61499	2.91067	5.21555	2.48096	1.12423	2.26562	1.94933	2.8556	1.21089	3.41039		2.17755	2.26631	3.09797	1.76798	1.79429	1.49305	1.54445	1.67143	2.81409		2.15944	2.3587	2.01396	1.69801	2.98802
-150	2.01841	1.64252	1.59895	2.69512	2.20732	2.31	2.9001	2.39141	2.26014		1.5692	0.997398		1.20616				1.07669	1.20676	1.16674	1.94689	1.60372	1.23757	3.56135	2.9674	4.75266	2.3583	1.13535	2.08093	1.79803	2.79966	0.75579	3.03349		2.10189	2.16076	2.78382	1.69013	1.74172	1.54796	1.34894	1.49383	2.79064		2.04726	2.22142	1.89955	1.59564	3.18899
-160	1.86282	1.46954	1.6439	2.54506	2.10743	2.04644	2.85912	2.31188	2.06732		1.45687	1		1				1	1	1	1.81835	1.48707	1	3.60467	2.83593	5.2033	2.12357	1	1.95642	1.75101	2.7757	0.908647	3.1569		2.04697	1.93064	2.65063	1.59226	1.62513	1.22747	1.92027	1.28289	2.39397		1.93178	2.36578	1.6359	1.51716	3.10189
-170	1.7973	1.39145	1.41439	2.14582	1.94949	1.80231	2.86422	1.95654	1.82393		1.24273										1.84692	1.34109		3.30831	2.87175	5.01026	1.93994		1.86757	1.64358	2.57735	1.03268	3.07993		1.88481	1.93717	2.32028	1.55409	1.63508	1.21424	1.65909	1	2.3866		1.8938	2.1389	1.62267	1.48868	3.07973
-180	1.75558	1.15346	1.33259	2.08093	1.86438	1.82839	2.67747	1.65438	1.71311		1.24377										1.78353	1.32582		3.43172	2.79594	3.98654	1.87919		1.6371	1.52062	2.50546	1	2.56866		1.70384	2.048	2.139	1.50669	1.51685	1.08694	1.58963		2.4253		1.75452	2.15877	1.52366	1.36091	3.27403
-190	1.58552	1.07868	1.11086	1.54692	1.70463	1.79067	2.1531	1.50814	1.62327		1										1.61902	1.13		3.09932	2.75447	3.91004	1.70414		1.44346	1.4409	2.45024		2.62371		1.64444	1.96094	1.82532	1.51059	1.43959	1	1.844		2.13338		1.64741	2.08448	1.40763	1.36733	3.24551
-200	1.43239	1	1	1.62762	1.58364	1.54362	2.24901	1.22471	1.5292												1.49715	1		2.93672	2.56511	3.37525	1.58707		1.38184	0.236898	2.30376		2.56582		1.66448	1.87642	1.47281	1.43494	1.36055		1.86157		1.93734		1.53033	1.96633	1.23447	1.31462	3.10306
-210	1.28761			1.51292	1.45173	1.50492	2.11588	1.18512	1.3301												1.34446			2.40296	2.49786	3.47264	1.37797		0.7014	0.970753	2.16043		2.41729		1.14904	1.85297	1.38115	1.36768	1.24462		1.70476		1.55213		1.45217	1.75127	1.25639	1.23314	2.98479
-220	1.26699			1.29377	1.16729	1.37363	1.96612	1	1.17788												1.29875			1.82893	2.30207	3.53552	1.21852		0.9358	1.19202	2.00124		2.19399		1.50835	1.7388	1.27768	1.21364	1.19785		1.61448		1.56653		1.4104	1.62131	1.15883	1.24613	2.94778
-230	1			1	1	1.22454	1.85801		1												1			2.49184	2.19093	3.16863	1.14101		1.13838	1	1.81946		1.97819		1.37628	1.74277	1	1.16895	1		1.60664		1.32341		1.30966	1.60804	1.05838	1.21743	2.90208
-240						1	1.70205																	2.3533	1.98191	2.85867	1		1		1.67975		1.68481		1.31191	1.61458		1			1.52721		1		1.2913	1.66393	1	1.20042	2.62593
-250							1.54034																	2.29588	1.93257	2.61776					1.59985		1.59614		1.20895	1.54345					1.36174				1.14812	1.56577		1.19539	2.45555
-260							1.34826																	2.02196	1.71225	2.34442					0.80039		0.987184		0.979709	1.52734					1.25551				1.16258	1.4483		1.16808	2.39262
-270							1.18499																	1.95373	1.68996	2.11537					1.00219		0.880277		1	1.49036					1.26766				1.05826	1.43715		1.09666	2.41155
-280							1																	1.72139	1.50584	1.33351					1.18293		1.16997			1.26695					1				1.02688	1.33516		1.04534	2.14706
-290																								1.43467	0.27686	1.47113					1		1			1.20237									0.987905	1.30675		1	1.99353
-300																								1.4444	1.09614	1.25415										1									1.07853	1.29977			2.07014
-310																								1.27181	1.09217	1																			1.02929	1.24028			1.79171
-320																								1	1																				1.01621	1.14571			1.72788
-330																																													1	1.18951			1.47013
-340																																														1.12214			1.23883
-350																																														1.07367			1.13254
-360																																														1			1
-370
-380
-390
-400
-410
-420
-430
time to division (min)	2N internal control cells (outside of the pnr domain) NsfGFP; pnrGAL4 > UAS-sqhAA																																			2N experimental conditions: NsfGFP; pnr-GAL4 > UAS-sqhAA
0	1.96663	3.19065	2.58685	3.50806	4.68732	5.34298	2.40308	3.55834	2.37976	1.96397	3.96531	3.40212	2.90521	2.91083	5.08553	2.62273	3.0078	1.51529	2.56649	2.53838	2.33711	2.30383	1.95305	2.51836	2.85819	1.75345	3.63863	2.93616	3.44448	2.25494	0.902047	4.30715	1.38512	2.9734		0.820091	3.83289	0.316557	2.63656	0.940781	2.45061	3.18007	2.079	1.98115	2.37257	2.87468	1.95556	3.17874	2.10007
-10	1.9563	2.68101	2.6454	3.74389	4.83406	5.31634	2.36747	3.73106	2.60896	1.80877	4.22576	3.39907	2.86562	3.32595	5.37978	2.69197	3.05252	1.53836	2.42335	2.4983	2.33711	2.46424	2.25509	2.4448	2.99284	1.76374	3.68223	3.09475	3.43362	2.37874	0.915756	4.5012	1.53238	3.37445		0.973676	3.81153	0.364522	2.70661	1.32623	2.76025	3.43861	2.25381	2.11244	2.46174	2.9722	1.84659	3.19435	2.12487
-20	1.87119	3.03408	2.54949	3.89097	5.1852	5.29796	2.34806	3.8343	2.61183	1.92386	4.08616	2.80781	2.7294	3.28722	5.5084	2.76245	3.05827	1.62093	2.42547	2.30501	2.24379	2.35637	2.24227	2.25635	2.76104	1.78417	3.71029	3.07555	3.42718	2.57476	1.02748	4.47989	1.71721	3.55661		0.976743	3.71782	0.351926	2.80373	1.224	2.95546	3.28628	2.40577	2.17794	2.61812	3.17356	1.82407	3.09495	2.07711
-30	1.86572	2.62707	2.66684	3.57349	5.18846	5.0876	2.40121	3.97986	2.54015	1.96769	4.07968	2.79441	2.54756	3.40131	5.00636	2.76308	2.69491	1.67264	2.59822	2.38162	2.21542	2.30755	2.21439	2.38476	2.81203	1.83792	3.8353	3.03137	3.41807	2.63981	1.03272	4.61388	1.65142	3.19812		0.975703	3.81277	0.332624	2.78953	1.33331	2.9514	3.75809	2.41944	2.23787	2.30571	3.23504	1.79772	3.14909	2.24676
-40	1.89009	2.34333	2.64925	3.65401	4.88779	5.37497	2.44271	3.98421	2.57486	1.83146	4.10872	2.75537	2.31136	3.19887	5.48195	2.82741	2.80858	1.66479	2.61345	2.06685	2.17681	2.32122	2.24259	2.42197	2.71056	1.81411	3.67776	3.1202	3.41617	2.64722	0.930304	4.61316	1.81519	3.45356		1.12825	3.70048	0.316292	2.80909	1.61539	2.79514	3.72905	2.38087	2.20843	2.17013	3.37393	1.6968	3.21424	2.26643
-50	1.86033	2.68647	2.65233	3.56924	4.84724	5.36212	2.37095	3.9164	2.52373	1.6849	3.92255	2.55124	2.48447	2.99641	4.90133	2.56922	2.89906	1.66171	2.59202	2.09858	2.04447	2.15311	2.19452	2.21968	2.98025	1.69443	3.94967	3.13406	3.4122	2.69304	1.07317	4.28634	1.55089	3.58668		1.16755	3.76333	0.360978	2.79291	1.70563	2.93444	3.76607	2.206	2.13736	2.29049	3.40379	1.8886	3.07721	2.3139
-60	1.74583	3.03077	2.7915	3.33081	4.28469	5.44029	2.16359	3.98877	2.45389	1.68151	4.18018	2.44587	2.58966	2.91083	5.22401	2.47393	2.52441	1.68607	2.60499	2.07985	1.96985	2.23471	2.12001	2.18027	2.98714	1.75945	3.97226	3.13351	3.32598	1.99422	1.1533	4.5531	1.47415	3.66029		1.22809	3.69823	0.326526	2.74659	1.6362	3.02451	3.7336	2.19013	2.40509	2.1352	3.45105	1.8309	3.0181	2.26257
-70	1.8659	2.45239	2.66132	2.9883	4.24716	5.35178	2.06052	4.01282	2.30827	1.66272	4.08963	2.20411	2.35565	2.96454	4.7925	2.39651	2.45343	1.59436	2.47962	1.83612	1.82456	2.13984	1.88768	2.20494	3.04798	1.84867	4.01969	3.16245	3.18666	2.68554	1.14333	4.6416	1.8604	3.59066		1.26618	3.66458	0.342607	2.72768	1.68763	2.94912	3.83952	2.24462	2.15244	1.93201	3.53571	1.81825	2.90451	2.25973
-80	1.85769	2.7702	2.75671	2.90268	3.86418	5.11347	1.97149	3.90771	2.23618	1.52514	4.09988	2.08064	2.40881	2.81627	4.99326	2.48023	2.67091	1.62129	2.47807	1.71696	1.53561	2.02189	1.96924	2.23428	3.01965	1.83521	3.86604	3.14334	3.11247	2.82098	1.26417	4.5499	1.79867	3.29297		1.19496	3.63073	0.236739	2.72153	1.76987	2.84137	3.48845	1.99569	2.2036	1.64933	3.59061	1.83171	2.88054	2.34924
-90	1.83129	2.62356	2.85659	2.54705	4.04	5.27689	2.07216	3.93901	2.11913	1.43138	3.96785	1.9026	2.18905	2.65272	4.85696	2.32314	2.52893	1.601	2.27782	1.74574	1.61719	1.70253	1.78818	1.95935	2.92702	1.76908	4.02588	2.94577	3.1415	2.79096	1.43175	4.49196	2.1264	3.69683		1.22186	3.46963	0.358748	2.62985	1.53358	3.02833	3.31946	1.92006	2.29431	1.65268	3.41462	1.86469	2.96023	2.2687
-100	1.81496	2.53165	2.76595	2.77124	3.54931	5.30197	2.03561	3.84756	2.01911	1.35438	3.93913	1.72881	2.04445	2.43239	4.7775	2.1761	2.21317	1.57557	2.23283	1.45358	1.69127	1.83919	1.70117	2.03643	2.87982	1.85401	3.99098	2.94933	3.00336	2.80968	1.35432	4.41714	2.13527	3.70955		1.37233	3.50441	0.388283	2.55798	1.63766	2.9871	3.52916	1.91857	2.20798	1.65527	3.32983	1.6781	2.84611	2.3263
-110	1.74018	2.39202	2.81076	2.557	3.48267	5.07784	2.17779	3.81565	1.94372	1.35031	4.01548	1.46188	1.95855	2.17284	4.60388	1.91263	2.23164	1.43193	2.19997	1.35051	1.58472	1.59188	1.55392	1.93079	2.90323	1.7001	3.88346	2.76616	2.90084	2.82435	1.31557	4.40984	2.20352	3.63788		1.4361	3.3008	0.402667	2.35753	1.67483	2.81306	3.73331	1.84193	2.23635	1.36069	3.3649	1.83814	2.7428	2.3973
-120	1.65392	2.25959	2.725	2.54705	3.2218	5.13206	2.17096	3.7976	1.94907	1.16044	3.94417	1.56089	1.75138	2.07258	4.63834	1.83068	1.96225	1.50943	2.08222	1.3468	1.51173	1.54385	1.52428	1.90107	2.96531	1.86831	3.97349	2.75672	2.81214	2.78355	1.51777	4.39047	2.1836	3.71127		1.44684	3.14404	0.439158	2.42584	1.67274	2.64569	3.3707	1.6456	1.98491	1.27415	3.36749	1.89746	2.76215	2.38646
-130	1.5026	2.17936	2.99089	2.58288	3.08776	4.96692	2.15904	3.57202	1.67366	1.00965	3.8268	1.17356	1.59838	2.04346	4.66644	1.73565	1.90685	1.44171	2.0574	1.2247	1.33097	1.55898	1.28505	1.70926	2.86075	1.81332	3.90555	2.60426	2.70596	2.79165	1.60734	4.25399	2.09752	3.71344		1.40102	3.09255	0.49684	2.26935	1.44634	2.72704	3.42395	1.69806	1.92561	1.17273	3.56131	1.83371	2.67075	2.32914
-140	1.60546	2.12288	3.01309	2.45289	2.69556	4.42916	2.05101	3.51604	1.48387	1	3.65816	1	1.37645	1.73344	4.42705	1.61367	1.66024	1.26364	1.87533	1.20303	1.30941	1.52939	1.32383	1.62432	2.90644	1.8271	3.98047	2.48059	2.59627	2.78932	1.66976	4.32792	2.17511	3.65479		1.42583	2.80194	0.542073	2.10213	1.38181	2.52361	2.79738	1.56982	1.92077	1	3.4598	1.68997	2.59655	2.1819
-150	1.58012	2.01207	2.9982	2.01646	2.757	4.7491	1.92491	3.49758	1.51181		3.63245		1.36202	1.83075	4.13465	1.42509	1.44973	1.44443	1.86772	1	1.21774	1.30092	1.12802	1.43731	2.9149	1.7998	3.9003	2.32311	2.4348	2.76128	1.64288	4.21561	2.21201	3.51974		1.44135	2.53775	0.588797	1.90223	1.53504	2.31277	2.71552	1.4667	1.93677		3.36846	1.80679	2.4787	2.18247
-160	1.51196	1.95833	2.9109	1.63583	2.31109	4.55158	1.86574	3.40469	1.48697		3.69729		1.34995	1.43986	3.43632	1.29997	1.43701	1.36893	1.74799		1.13547	1.3248	1.12594	1.43915	2.8536	1.75694	3.95621	2.19325	2.11583	2.63282	1.67119	4.04553	2.19116	3.44678		1.3265	2.58935	0.628315	1.95441	1.35205	2.37678	2.86999	1.3969	1.79959		3.21231	1.85201	2.3621	2.14084
-170	1.34616	1.64187	2.9281	1.89585	2.36181	4.18971	1.80402	3.34229	1.3738		3.47912		1.29492	1.28903	4.0268	1.31759	1.28026	1.3335	1.65139		1	1.08677	1	1.35887	2.83617	1.73663	3.9198	1.95776	2.17346	2.73703	1.69244	3.93198	2.23231	3.42393		1.33839	2.42258	0.585711	1.84116	1.23702	2.26426	2.72578	1.25954	1.68293		3.23354	1.86567	2.3644	2.01225
-180	1.26997	1.52502	2.77648	1.74448	2.21857	4.1924	1.68193	3.18222	1.2863		3.33745		1	1.27128	3.80624	1.12399	1.22384	1.29393	1.53067			1.16917		1.25078	2.76339	1.70485	3.75377	1.69348	2.01509	2.63696	1.74692	3.96929	2.28348	3.18045		1.35582	2.07687	0.661646	1.59627	1.21402	2.02952	2.50282	1.18973	1.50363		2.75649	1.7171	2.13756	1.90249
-190	1.23652	1.56378	2.80318	1.57581	1.93456	3.94448	1.73441	3.06695	1		3.29455			1.17704	3.97603	1	1	1.27271	1.45184			1		1.20104	2.68728	1.67979	3.7904	1.74695	1.83866	2.61315	1.78286	3.9046	2.27705	3.22571		1.24304	2.09111	0.756291	1.60919	1.07964	1.73015	2.29909	1	1.5394		2.84799	1.64614	2.09337	1.69679
-200	1.13048	1.24401	2.68212	1.59487	1.7483	3.90445	1.64726	2.89673			3.19878			1	3.7676			1.15121	1.35369					1.17042	2.7194	1.64128	3.7609	1.57678	1.78089	2.45363	1.79492	3.88435	2.261	2.9638		1.28068	1.81909	0.805718	1.48907	1.17759	1.85272	2.33854	1	1.36328		3.09576	1.68797	1.9464	1.67056
-210	1.02878	1.19396	2.79664	1.49786	1.59062	3.76959	1.50978	2.85732			2.99417				3.87006			1.1685	1.28318					1	2.63065	1.62077	3.76838	1.09991	1.74511	2.49046	1.80653	3.68049	2.21957	2.97372		1.32356	1.35521	0.951681	1.29665	1.04768	1.68906	2.22123		1.30608		2.97426	1.66626	1.95563	1.7156
-220	1.04706	1	2.4387	1.39086	1.48196	3.52054	1.42129	2.65642			2.8104				3.34628			0.992071	1						2.54259	1.55456	3.63092	1.22651	1.57794	2.34259	1.83557	3.47827	2.22381	2.93136		1.14297	1.42548	0.905872	1	1	1.37236	2.04384		1.22337		2.43529	1.5414	1.76358	1.61055
-230	1		2.73386	1.22532	1.15716	3.24849	1.43962	2.50693			2.5583				3.15033			1.11407							2.52235	1.49034	3.62841	1.16739	1.25208	2.21422	1.81308	3.37199	2.08647	2.8406		1.21171	1.25056	0.914998			1.46316	1.77946		1		2.84086	1.53778	1.68335	1.49366
-240			2.67672	1	1	2.95482	1.28207	2.37712			2.43478				2.77813			1							2.44617	1.46357	3.63178	1	1.32848	1.93073	1.80449	3.28242	2.06741	2.73962		1.08311	1	0.891828			1.07467	1.61218		1		2.27805	1.56132	1.56087	1.3906
-250			2.41944			2.87608	1.07282	2.23613			2.16392				2.64601										2.39051	1.37369	3.51095		1.17686	1.83237	1.83282	3.03345	2.15859	2.51101		1.12513		0.989958			0.831811	1.55337				2.51418	1.28568	1.38801	1.47441
-260			2.50481			2.59678	1.12986	2.14719			2.05728				2.50558										2.16368	1.41213	3.29281		1	1.80796	1.80403	2.92415	2.06297	2.30817		1.0838		1.04737			1	1.51324				2.51378	1.35322	1.34771	1.38488
-270			2.12325			2.44427	1	1.92949			1.79746				2.00607										2.13012	1.3878	3.28188			1.70667	1.79695	2.72758	1.97886	2.15856		1		1.14505				1.20841				2.34312	1.20323	1.24317	1.28624
-280			2.1289			2.24198		1.66222			1.76037				1.96777										2.1414	1.32457	3.11181			1.48348	1.65677	2.47382	1.95111	2.00669				1.18194				1				2.27409	1.22295	1.24228	1.17848
-290			2.28489			1.97455		1.69395			1.54599				1.82157										1.98878	1.28137	2.82941			1.48512	1.78646	2.14948	1.92223	1.93093				1.18685								2.11136	1.1922	1.16294	1.25674
-300			2.25831			1.69773		1.55628			1.41616				1.58698										1.90067	1.20006	2.82395			0.942194	1.69657	2.01085	1.78177	1.65629				1.20852								1.94317	1.10877	1.1475	1.30892
-310			2.02529			1.54159		1.35309			1.37878				1.29012										1.77107	1.15661	2.55996			1.04228	1.72588	1.84789	1.70512	0.964001				1.15705								1.69415	1.17712	1.12194	1.11275
-320			1.94813			1.31381		1.15011			1.22054				1.20969										1.59322	1.0579	2.51211			1.13865	1.62852	0.904571	1.60884	1.12224				1.16605								1.64279	0.98512	1.02786	1.14455
-330			1.91629			1.21361		1			1				1										1.58023	1.05196	2.37566			1	1.56315	1.24562	1.45111	1.14917				1.15535								1.53515	1.01306	1	1
-340			1.77455			1																			1.14127	1	2.19898				1.57646	1.25238	1.36162	1				1.11728								1.33351	1
-350			1.56978																						1.23403		1.95278				1.4745	1	1.26307					1								1.34858
-360			1.50854																						1.21108		0.882246				1.48873		0.748445													1.31955
-370			1.28463																						1		1.26404				1.36219		0.661316													1.28134
-380			1.17242																								1.46742				1.30836		1.10091													1.19696
-390			1.14007																								1				1.27243		1													1.29969
-400			1																												0.862452															1.15162
-410																															0.796755															1.13601
-420																															1.11068															1
-430																															1
-440
-450
-460
-470
-480
-490
-500
-510
-520
[truncated: 16 more columns]

## Sheet: Figure 1K-L
Data for generating Figure 1K-L
Figure 1K Relative synNotch Activity in the presence of X µM Y-27632					Figure 1L fold change luciferase reporter activity after RNAi treatment (ligand cell treatment/receptor cell treatment)
control	5 uM	10 uM	20 uM		w/w	sqh/w	zip/w	w/sqh	w/zip	zip/zip	sqh/sqh
1	0.834821	0.738095	0.809524		1	0.86	0.85	0.82	0.83	0.77	0.64
1	0.888813	0.744681	0.657071		1	0.85	0.78	0.77	0.68	0.71	0.69
1	0.767677	0.824242	0.75		1	0.93	0.92	0.68	0.79	0.8	0.77
					1	0.84	0.86	0.75	0.72	0.65	0.68

## Sheet: Figure 2
Data for generating Figure 2 B, C, E
Apical diameter SOPs in row 2 (microns)				Distance between SOPs in row 2 (microns)					distance between SOPs in row 1 (pnr-GAL4; microns)
control	sqhAA	zipperDN		control	sqhAA	zipperDN			control	sqhAA
8.308	8.057	21.71		41.4	27.7	27.9			24.438	19.337
8.844	7.788	31.089		38.9	30.6	21.5			24.713	7.732
8.576	5.914	7.772		31.7	28.8	24.4			28.2	23.196
5.628	7.52	14.214		43.5	33.1	26.1			37.064	4.217
16.618	14.502	11.527		27.5	26.2	19.8			39.213	27.765
9.38	27.662	12.06		24.8	10.5	29.6			44.583	10.192
13.403	8.057	8.308		27.8	17	18.6			31.422	13.004
8.576	7.52	8.844		23.3	19.6	20.9			25.518	9.841
9.384	7.52	9.384		24.3	27.1	52.9			27.398	10.544
6.968	5.64	5.896		33.2	34.1	33.4			27.125	17.58
8.576	9.399	9.668		27.3	16.5	17.6			36.524	15.464
8.58	21.216	11.279		34.2	10	22.9			27.124	10.544
23.854	6.042	9.668		52.5	12.5	27			22.833	19.337
7.52	6.938	24.976		34.5	34.1	25.2			27.393	6.326
10.742	10.071	16.659		19.4	40.6	26.4			27.662	20.039
8.594	10.295	10.474		26.5	14.6	22.3			34.344	22.844
8.594	11.19	6.714		46.4	29.2	43.4			30.757	14.058
9.399	10.518	9.399		34	27.2	28.7			34.192	27.413
8.33	7.833	9.399		29	13.6	35.6			25.416	28.116
8.866	19.023	8.866		36.3	28.2	31			26.054	21.79
5.646	9.847	8.057		39.4	32.8	25.8			25.872	9.815
10.474	9.623	6.445		36.4	39.3	13.8			27.178	20.651
10.209	6.266	8.594		54.7	30.7	19.5			18.801	5.486
8.057	6.714	8.325		17.2	33.1	33.3			28.767	18.252
7.524	9.623	9.937		25.7	11.2	15.5			25.816	26.027
7.251	9.623	23.096		32.2	15.5	21.2			27.404	27.273
7.793	16.561	10.205		27.9	24.6	12.1			26.877	14.094
6.982	24.841	9.403		35.4	36.3	11.5			11.548	20.039
6.982	10.295	9.668		42.7	19.2	9.8			21.779	13.716
8.061	25.065	8.594		39.1	13.9	34.7			34.71	27.067
9.672	8.057	10.205		44.2	11.2	22.4			18.868	3.866
6.445	8.728	9.399		39.1	20.3	32.1			21.324	23.201
7.256	9.708	9.937		28.1		26.5			24.935	26.715
7.251	10.947	9.668		14.1		26.5			20.949	7.732
14.233	7.643	6.445				54.6			28.472	22.85
18.53	7.023	8.057				34.4			33.033	18.634
5.908	5.99	5.371				26.6			30.357	5.272
6.183	6.197	11.548				30			28.203	34.502
7.52		10.205				32.2			22.56	33.392
9.399		9.668				27.8			23.915	17.422
7.251		8.611				23.3			22.573	21.174
		8.594				45			15.847	4.296
		10.742				49.4			25.246	16.348
		8.862				35.9			25.246	4.556
		6.714				26.9			27.145	3.216
		8.844				28.6			27.941	14.207
		9.116				32.5			25.257	6.432
		9.916				22.4			33.06	21.978
		7.504				25.8			30.894	10.988
		8.308							24.171	17.42
		7.772							25.514	9.652
		9.112								24.925
		15.278								20.368
		18.492								3.484
		13.4								25.46
										26.532
										10.452
										12.331
										21.71
										4.564
										21.976
										4.556
										21.174
										23.586
										19.834
										17.958
										20.102
										14.214
										24.121
										27.073
										17.19
										10.205
										15.31
										18.801
										6.714
										15.847
										15.847
										8.598
										21.486
										23.096
										9.937
										26.051
										22.827
										19.336
										13.428
										13.696
										12.622
										13.696
										27.398

## Sheet: Figure 4
Data for generating Figure 4A
control pupae							tubGAL80ts; neurGAL4, UAS-GMCA > UAS-zipperDN							tubGAL80ts; neurGAL4, UAS-GMCA > UAS-sqhAA
cell	filo	max. length (um)	extension (nm/sec)	retraction (nm/sec)	total lifetime (min)		cell	filo	max. length (um)	extension (nm/sec)	retraction (nm/sec)	total lifetime (min)		cell	filo	max. length (um)	extension (nm/sec)	retraction (nm/sec)	total lifetime (min)
1	1	5.7	16.4	23.5	8		1	1	5.4	18	16.9	12		1	1	9.8	26.9	34.6	9.3
	2	5.7	14.6	27.5	7.3			2	6.5	13.3	68.8	8			2	4.6	23.2	12.2	7.3
	3	3.5	10	52.5	2.7			3	6.1	15.6	52.5	7.3			3	13	28.1	53.6	10
2	1	10.5	15.2	24.7	17.3		2	1	7.6	18.3	13.5	14		2	1	13	21.5	53.4	12.7
	2	5.8	28.8	21.7	7.3			2	8.3	20.3	43.6	8.7			2	11.1	50.1	26.5	9.3
	3	6.9	9.2	11.5	18.7			3	9.8	26.3	70	10			3	5	20	20	4.7
3	1	6.6	7	23.5	14		3	1	10.1	19.6	15	18		3	1	5.3	8.2	35.7	10.7
	2	5.4	23	17.5	6			2	6.8	7.1	17.9	16.7			2	5.4	15.1	9.7	10
	3	7.1	40.8	35	4.7			3	8.5	12	36.5	10			3	4.2	16.9	24.1	5.3
4	1	7.2	31.3	15.8	10.7		4	1	11.7	16.2	43.1	12.7		4	1	5.9	16.9	37.2	6
	2	9.8	20.8	51.3	12			2	6.4	8.2	23.8	12.7			2	7.7	33.4	24.7	6.7
	3	17.1	21.5	55.4	15.3			3	5.9	18.8	23.1	8			3	6.7	17.2	15.5	8.7
5	1	16.1	45.4	50.4	8		5	1	7.8	30	37.5	4.7		5	1	6.4	10.9	20.6	11.3
	2	5.4	19.2	10.8	10.7			2	8.7	21.3	14.2	14			2	8.4	34.9	21.5	8.7
	3	7.1	27.5	37.5	4			3	4.8	9.4	26.7	8		6	1	7.4	19.3	13.3	12.7
6	1	11.3	14.8	31.3	13.3		6	1	11.1	74.1	40	6			2	6.5	21.2	19.5	8.7
	2	15.9	20	60	22			2	6.6	35	20.5	4.7		7	1	9	24.7	32.6	7.3
	3	18.1	28.2	95.6	12			3	7	22.5	17.9	7.3			2	8.7	30.2	14.1	8.7
7	1	11.7	18.4	43.8	13.3		7	1	8.4	92.5	23.9	6.7			3	9	29.3	16.5	8.7
	2	15.7	27.5	42.5	10.7			2	8.7	31.7	24.1	12		8	1	4.9	18.6	32.2	5.3
	3	9.3	24.4	25.4	10			3	6.5	21.3	45.8	6			2	14.3	32.5	55.2	8
8	1	12.1	49	23.9	10.7		8	1	6.7	18.9	21.7	8.7			3	9.3	46.5	11.8	12
	2	7.6	30.5	78.8	8			2	7.9	19.4	10	16		9	1	7.2	18.8	9	16.7
	3	5.4	7.8	21.5	9.3		9	1	7.1	22.5	32.5	6.7			2	11	13.1	12.9	20
9	1	8.33	18.8	13.2	14			2	7.5	50.8	24.6	6.7			3	7.3	50.2	42.3	4
	2	7.2	27.6	10.9	10		10	1	6.5	9.8	33.9	10		10	1	8.7	20.8	56.9	7.3
	3	6.9	17.9	57.7	5.3			2	6.4	21.7	13.5	10.7			2	7.3	11.1	14.4	10.7
10	1	5	15.7	16.9	6.7			3	6.5	36.2	35	5.3		11	1	5.9	36.8	61.1	3.3
	2	4.7	24.6	25.1	4		11	1	8.8	58	48.9	4.7			2	8	10.6	22.9	12.7
	3	7.6	28.8	22.3	6.7			2	6.1	13.2	9.5	12.7			3	6.4	21.3	12.6	6
11	1	10.3	34.7	45.2	7.3		12	1	5.9	4.4	14.7	18		12	1	9.7	21.6	65.1	8.7
	2	6.8	26.2	20.3	7.3		13	1	6.5	15.3	26.8	8.7			2	9.1	42.7	13.5	10.7
12	1	8.2	61.5	16.5	7.3			2	6.8	14	14.7	12.7		13	1	6.6	22.6	20.9	8
	2	10	55.2	8.8	17.3			3	5.8	9.1	44.7	23.3			2	5	16	16.1	8
	3	15.9	24.1	95.2	10.7		14	1	15	29.5	43.3	12.7		14	1	9.8	22.4	43.6	9.3
13	1	6.7	6.5	11.2	14.7			2	12.3	15	11.8	27.3			2	6.7	34.7	26	5.3
	2	8.5	35.7	36	5.3			3	5.5	25.9	11.9	8.7		15	1	10.3	23.7	18.7	12
14	1	15.9	29.6	107.4	9.3		15	1	9.4	48.5	49	5.3			2	9.7	5	17.7	26
	2	8.1	18.8	15.4	12.7			2	6.5	19.4	42.1	6.7			3	7.9	25.4	24.1	8
15	1	8.7	17	9.3	18.7			3	5.2	9.9	9.7	12		16	1	11.3	8.3	71.3	17.3
	2	8.3	10.9	19.6	14		16	1	4.7	14.4	12.7	8.7			2	12.4	29.2	30	11.3
	3	7.3	11	25.9	10			2	7.4	24.8	12.4	12.7			3	9.9	17.5	11.5	19.3
16	1	11.8	60.9	35.3	7.3			3	7	21.3	16.9	9.3		17	1	5.6	10.6	26.9	8.7
	2	15.6	43.2	45.9	10.7		17	1	6.4	14.9	15.4	10			2	8.7	10.6	11.3	20
	3	11.9	24.2	23.1	14.7			2	7.8	70.4	19.5	7.3		18	1	7.6	6.3	20.5	12
17	1	4.8	78.3	21.5	4			3	6.5	22.8	15.4	8.7			2	9.3	15.6	11.2	16.7
	2	6.8	9	21.2	11.3		18	1	6	15.4	16	10		19	1	11.1	39.5	25	8
	3	5.2	44.4	16.6	6			2	6.9	9.5	8.2	22.3			2	10.3	28.9	50.6	7.3
18	1	10	40.3	56.9	6		19	1	9.2	22.7	12.9	14.7
	2	11.9	26.1	33.5	12			2	4.9	9.5	30.1	6.7
	3	10.8	28.1	49.4	8.7
19	1	7.6	16.2	32.4	9.3
	2	7.3	38.9	21.6	6.7
20	1	8.2	39.1	25.5	7.3
	2	8	33.7	56	5.3
	3	6	16.5	39.6	6.7

## Sheet: Figure 5
Data for generating Figure 5B-D
SOP spacing Row 3					Relative synNotch activity in the presence of Y27632 and/or Dynasore					Fold change of luciferase reporter activity in the presence of 60 µM dynasore and RNAi treatments (ligand cell treatment / receptor cell treatment)
control	zip RNAi	lqf RNAi	zipRNAi; lqf RNAi		control	20 uM Y27632	60 uM Dynasore	20uM Y27 + 60 uM Dyn		w/w untreated	w/w	sqh/w	zip/w	w/sqh	w/zip	zip/zip	sqh/sqh
40.609	38.809	32.994	17.686		1	0.711353	0.73678	0.59375		1	0.72	0.55	0.62	0.48	0.61	0.52	0.35
41.01	34.695	54.973	13.122		1	0.835157	0.677942	0.582896		1	0.7	0.6	0.65	0.43	0.58	0.59	0.31
33.126	31.743	43.508	13.122		1	0.802518	0.699695	0.60813		1	0.71	0.5	0.52	0.51	0.5	0.43	0.38
39.032	28.216	31.56	38.23							1	0.62	0.47	0.69	0.59	0.45	0.46	0.4
36.143	38.209	33.472	27.408
22.349	42.324	23.01	14.263
30.432	32.345	41.282	21.68
21.873	28.198	24.778	18.827
27.104	21.41	43.043	22.828
29.487	26.646	43.051	22.828
27.104	31.865	43.051	22.828
35.996	31.331	34.198	34.697
55.079	46.483	33.878	64.802
15.613	32.898	54.808	26.533
27.329	25.136	43.842	11.736
30.797	21.394	32.882	31.125
43.672	27.81	32.89	19.39
39.098	31.552	23.484	18.879
44.683	29.948	41.556	33.223
39.102	29.414	24.702	42.143
27.419	27.806	43.355	34.409
17.772	27.271	44.559	35.592
35.752	37.447	43.362	27.292
30.964	33.633	33.76	67.034
34.278	27.425	36.697	22.534
42.018	29.819	21.361	51.505
32.563	32.59	20.35	42.401
28.147	22.424	23.696	86.381
26.492	23.62	28.031	27.905
31.461	24.517	31.183	43.566
23.732	32.986	42.093	53.586
24.284	25.132	28.059	31.804
23.183	29.844	46.379	33.55
24.284	32.2	26.207	25.366
23.781	22.391	22.111	17.101
24.424	32.563	27.567	23.165
35.99	25.819	29.595	41.38
33.416	28.074	42.974	17.101
36.632	27.326	39.27	30.884
26.99	26.567	32.894	15.998
30.849	17.222	32.363	17.094
31.488	24	37.669	28.123
25.062	27.644	29.18	8.674
	21.915	27.046	6.123
	24	22.632	25.517
	23.472	25.581	13.267
	27.123	25.079	20.926
	21.915	23.604	38.779
	23.993	19.178	60.722
	20.401	23.615	37.252
	31.318	27.538	26.091
	30.365		32.503
	32.267		34.334
	39.868		56.768
	25.62		26.549
			21.126
			12.289
			56.976
			10.805
			32.42
			27.014
			20.635
			13.261
			27.46
			14.465
			20.709
			29.378
			38.053
			33.238
			34.194
			34.667
			28.975
			26.91
			32.096
			25.609
			10.671
			20.013
			9.07
			8.003
			5.869

## Sheet: Figure 7
Data for generating Figure 7B, D, F
PIV data between given frame pairs														mean initial recoil (µm/s)
frame pair	control (mean vector magnitude)					0.1 mM Y27632 (mean vector magnitude)								control	sqhAA
0	1.3451	0.8567	0.4729	1.1046		1.0227	1.0908	0.4365	0.6495	0.371				15.9	3.5
1	1.3903	0.7712	0.6086	1.0606		1.559	1.1976	0.5513	0.4019	0.3869				9.955	3.65
2	1.4108	1.0367	0.6639	1.0057		1.0307	1.044	0.5311	0.3617	0.4485				8.4	4.45
3	1.4708	0.7186	0.8246	0.9354		0.8432	0.9878	0.4711	0.3466	0.3657				6.3	3.25
4	1.2637	0.7341	0.648	1.0507		1.1475	0.9526	0.4563	0.3456	0.4259				5.1	4.3
5	1.5622	0.571	0.6609	1.0837		1.44	1.9761	0.4424	0.3845	0.3794				8.5	5.4
6	1.5731	0.6619	0.6236	1.1806		0.9191	1.3992	0.4586	0.3808	0.3451				6.3	4.55
7	1.3802	0.6607	0.5064	0.914		0.6032	0.9431	0.3946	0.3605	0.3786				7	3.9
8	1.5491	0.6072	0.5338	1.3919		0.6102	1.8554	0.4094	0.3455	0.3776				5.45	5.55
9	1.5275	0.4984	0.5534	1.0017		0.8116	2.5833	0.4201	0.319	0.3993				2.4	3
10	1.6601	0.5557	0.5381	1.159		0.8593	0.8585	0.4868	0.3452	0.3363				5.8	3.3
11	1.4272	0.4585	0.4357	1.111		1.9115	1.0361	0.4106	0.3725	0.3367				6.7	2.75
12	1.4777	0.6053	0.5177	1.2827		1.8018	0.7225	0.4794	0.3964	0.3974				6.2	2.9
13	1.4191	0.5574	0.4864	1.2062		1.227	0.8065	0.4763	0.3835	0.4161				7.4	3.85
14	1.5318	0.6079	0.7367	1.1045		0.5829	0.7509	0.46	0.3665	0.3968				8.25	4.2
15	1.5795	0.6692	0.491	1.2932		0.6464	0.8082	0.4181	0.3948	0.3902				3.85	3.4
16	1.3701	0.62	0.6749	1.1435		0.7921	0.753	0.4711	0.38	0.3631				10.35	4.05
17	1.4394	0.7355	0.6088	1.6867		0.592	0.7859	0.4994	0.3583	0.3423				4.6	2.45
18	1.4509	0.8997	0.4834	1.4282		1.3759	0.8479	0.5033	0.3621	0.4274				8.95	2.2
19	1.5275	0.6917	0.5256	1.2004		0.8715	0.8665	0.4789	0.3501	0.3684				5.05	2.9
20	1.3153	0.5541	0.4921	1.287		0.602	0.7698	0.5642	0.347	0.4094				7.9	1.3
21	1.3591	0.6653	0.739	1.1313		1.2995	0.7959	0.5489	0.3714	0.3854				5.2	3.95
22	1.409	0.7016	0.6974	1.1078		0.9659	0.7988	0.4703	0.367	0.377				6.15
23	1.4528	0.4842	0.5774	1.1657		0.6844	0.8276	0.4377	0.3483	0.3813				3.25
24	1.288	0.5606	0.5767	1.1531		1.2315	0.7363	0.4229	0.3814	0.368				5.1
25	1.3299	0.4937	0.6778	1.0815		1.0338	0.7244	0.4708	0.3765	0.3475				6.25
26	1.2042	0.6245	0.5532	1.2615		0.9417	0.6507	0.4524	0.3511	0.3571				5.15
27	1.6597	0.531	0.6385	1.1209		0.5691	0.9383	0.4529	0.3477	0.3133				4.6
28	1.5647	0.5696	0.5553	0.9261		0.6366	0.783	0.4504	0.3358	0.3441				5.85
29	1.5038	0.5929	0.5661	1.1588		0.5869	0.7876	0.5349	0.354	0.3037				4.15
30	1.4083	0.5438	0.6042	1.2108		1.0486	0.7422	0.5213	0.3584	0.3552				3.75
31	1.6168	0.7226	0.5558	1.1523		0.6093	0.8816	0.4856	0.3532	0.3377				8.35
32	1.6577	0.5854	0.4725	1.2376		0.7715	0.7626	0.5111	0.2683	0.3609				9.7
33	1.4315	0.5925	0.6771	1.1768		1.7386	0.7011	0.4197	0.3059	0.3903				7.55
34	1.3848	0.6309	0.6475	1.3306		1.3867	0.7516	0.399	0.3118	0.3485				6.2
35	1.4914	0.58	0.6446	1.4504		0.5686	0.8075	0.4185	0.332	0.3391
36	1.2864	0.7395	0.4547	1.2071		0.7408	0.8057	0.5045	0.3085	0.3541
37	1.4427	0.5934	0.5638	1.3688		0.6329	0.7933	0.4461	0.3215	0.3624
38	1.4915	0.6067	0.5312	1.3371		0.5081	0.8847	0.368	0.3159	0.3228
39	1.383	0.6491	0.5221	1.7129		0.4873	0.9096	0.3908	0.3337	0.3821
40	1.2266	0.5931	0.4894	1.1142		0.5182	0.746	0.4039	0.3398	0.3711
41	1.2834	0.435	0.5404	1.3683		0.9609	0.9175	0.4699	0.3688	0.3291
42	1.6629	0.7378	0.5445	1.2075		0.8424	0.7179	0.4233	0.3757	0.3747
43	1.3313	0.6106	0.5921	1.1727		0.5163	0.7372	0.4361	0.3348	0.303
44	1.7238	0.5482	0.5271	1.1105		0.5052	0.7771	0.4249	0.3758	0.2982
45	1.4313	0.7822	0.6259	1.2324		1.0806	0.749	0.4913	0.354	0.3317
46	1.5462	0.8282	0.5789	1.2643		0.8146	0.8424	0.4385	0.3593	0.2995
47	1.4135	0.9449	0.5071	1.3302		0.4107	0.7415	0.4115	0.3343	0.3224
48	1.4711	0.5621	0.7315	1.1629		0.5301	0.6576	0.3991	0.3659	0.3508
49	1.2565	0.8008	0.5159	1.2065		0.9603	0.7534	0.4472	0.3399	0.3335
50	1.198	0.9086	0.563	1.3526		0.8269	0.7768	0.4531	0.3406	0.3248
51	1.3684	0.7792	0.6335	1.3993		0.8987	0.7233	0.4372	0.3316	0.3485
52	1.3653	0.7326	0.6843	1.5873		0.8854	0.8654	0.3829	0.336	0.3656
53	1.3236	0.8211	0.7155	1.3964		0.3725	0.7098	0.3877	0.3222	0.3098
54	1.5078	0.6742	0.5434	1.4165		0.3928	0.7526	0.3932	0.3814	0.3888
55	1.7574	0.7571	0.6292	1.1838		0.4184	0.8706	0.377	0.3423	0.3724
56	1.3538	0.6033	0.7357	1.2273		0.3777	0.7921	0.4039	0.3472	0.3523
57	1.4618	0.5408	0.6229	1.1961		0.894	0.8104	0.3812	0.351	0.3431
58	1.468	0.7277	0.645	1.502		0.7156	0.7419	0.4419	0.359	0.3313
59	1.6467	0.7508	0.8189	1.3578		0.4294	0.7645	0.3908	0.3616	0.3133
60	1.3293	0.6858	0.8511	1.2797		0.8271	0.7228	0.362	0.3737	0.3618
61	1.5338	0.6563	0.7578	1.3075		0.7415	0.811	0.392	0.3064	0.3127
62	1.6357	0.5837	0.6021	1.3444		0.905	0.7774	0.4584	0.3242	0.3662
63	1.4741	0.8328	0.5578	1.4192		0.7692	0.917	0.4205	0.3593	0.3543
64	1.7091	0.8574	0.4574	1.152		0.8487	0.8106	0.4718	0.3224	0.3107
65	1.5977	0.799	0.5318	1.4377		0.7788	0.8621	0.4188	0.3161	0.3258
66	1.3356	0.7634	0.5362	1.1307		0.3903	0.8042	0.488	0.3629	0.3431
67	1.4564	0.9779	0.5755	1.1808		0.767	0.7906	0.4129	0.3408	0.3497
68	1.5115	0.7685	0.5594	1.4519		0.8734	0.6725	0.4238	0.3296	0.3467
69	1.5351	0.8422	0.5355	1.3742		0.4233	0.7753	0.438	0.3172	0.368
70	1.7259	0.6895	0.4777	1.3517		0.3903	0.7018	0.4032	0.3427	0.3131
71	1.4963	0.7539	0.4603	1.4552		0.4246	0.8386	0.3783	0.353	0.3184
72	1.6699	0.6067	0.4633	1.4258		0.7143	0.8531	0.3988	0.3383	0.3053
73	1.592	0.7316	0.6571	1.0683		0.8054	0.8161	0.367	0.3447	0.3332
74	1.7386	0.6813	0.6214	1.2023		0.446	0.9003	0.4214	0.3005	0.3412
75	1.5465	0.6774	0.5443	1.2858		0.3671	0.8043	0.4046	0.3377	0.3528
76	1.5167	0.5902	0.5186	1.2185			0.7465	0.3403	0.3519	0.3414
77	1.2463	0.5793	0.6408	1.1427			0.6142	0.3807	0.3321	0.342
78	1.5015	0.6267	0.5545	1.1535			0.7393	0.4306	0.3123	0.3464
79	1.5631	0.6858	0.5558	1.1202			0.823	0.4009	0.3132	0.3809
80	1.657	0.6405	0.5519	1.2029			0.707	0.3596	0.2882	0.3303
81	1.3921	0.8189	0.5526	1.044			0.8723	0.3739	0.3289	0.3405
82	1.6619	0.8427	0.6041	1.241			0.9165	0.3771	0.3414	0.3396
83	1.3397	0.6377	0.6605	1.3664			0.7919	0.3712	0.3291	0.3301
84	1.7172	0.7418	0.8525	1.0664			0.8412	0.3473	0.3025	0.3438
85	1.5423	0.6541	0.8911	0.9342			0.7927	0.3948	0.3313	0.3248
86	1.6382	0.5392	0.6943	1.0451			0.9557	0.3559	0.3251	0.392
87	1.7467	0.5851	0.5437	1.0378			0.9328	0.3293	0.3086	0.3371
88	1.6666	0.6873	0.6288	1.292			0.9434	0.3559	0.3377	0.4043
89	1.6039	0.7954	0.5685	1.1537			0.8445	0.3383	0.3445	0.329
90	1.2795	0.6053	0.5367	1.2202			0.934	0.4231	0.3283	0.3691
91	1.4284	0.5313	0.5368	1.2161			0.984	0.3806	0.3425	0.2984
92	1.7378	0.5952	0.4886	1.2938			0.9249	0.397	0.3389	0.3512
93	1.6135	0.8209	0.5737	1.1456			0.8426	0.394	0.3149	0.3228
94	1.8579	0.6337	0.6445	1.3			0.6611	0.3247	0.3312	0.3133
95	1.3249	0.7727	0.5967	1.1913			0.825	0.3723	0.332	0.3366
96	1.9401	0.4946	0.6257	1.4786			0.9145	0.3193	0.3048	0.3853
97	1.7313	0.566	0.6567	1.1264			0.8539	0.327	0.3256	0.3641
98	1.7287	0.4919	0.5772	1.1299			0.8535	0.406	0.3349	0.3643
99	1.8986	0.5648	0.5192	1.3271			0.8192	0.3824	0.3042	0.3669
100	1.5939	0.535	0.6176	1.4178			0.9932	0.3484	0.312	0.3363
101	1.5995	0.6239	0.5305	1.3796			0.9234	0.3375	0.3157	0.3546
102	1.5323	0.7176	0.5181	1.253			0.9222	0.3367	0.2968	0.3233
103	1.8522	0.5671	0.5066	1.3016			0.8622	0.3868	0.2885	0.2983
104	1.6622	0.5026	0.6305	1.1779				0.3805	0.3428	0.3051
105	1.5437	0.5774	0.7797	1.227				0.3961	0.3343	0.3662
106	1.6974	0.5999	0.5785	1.5837				0.3943	0.3215	0.3535
107	1.41	0.5867	0.598	1.1386				0.3405	0.3609	0.3693
108	1.6412	0.545	0.6783	1.2597				0.385	0.3181	0.344
109	1.4775	0.5042	0.5311	1.3115				0.3396	0.3345	0.365
110	1.7845	0.6284	0.5055	1.1606				0.3828	0.3151	0.3482
111	1.8858	0.5339	0.4727	1.3665				0.362	0.31	0.3252
112	1.6187	0.5635	0.5779	1.2538				0.3699	0.3284	0.37
113	1.5613	0.8514	0.5556	1.3247				0.3685	0.3158	0.3645
114	1.5016	0.5884	0.5809	1.1831				0.3648	0.3473	0.364
115	1.565	0.7672	0.4737	1.5209				0.3858	0.359	0.2878
116	1.5998	0.6101	0.4884	1.5982				0.3484	0.3543	0.3167
117	1.5508	0.9498	0.5362	1.5332				0.3224	0.3382	0.3377
118	1.5382	0.8407	0.6128	1.1945				0.3295	0.3078	0.366
119	1.4638	0.7247	0.4942	1.0203				0.3806	0.3526	0.3246
120	1.5832	0.7082	0.5196	1.158				0.3342	0.3193	0.3397
121	1.8728	0.6642	0.5029	1.2879				0.3977	0.3388	0.3437
122	2.4426	0.6343	0.5155	1.2399				0.3496	0.3249	0.3781
123	1.7435	0.9247	0.5859	1.0797				0.3675	0.3216	0.3632
124	1.3906	0.8243	0.5976	1.0565				0.3987	0.3377	0.3372
125	1.6346	0.9049	0.6326	1.2008				0.3694	0.3477	0.3252
126	1.4026	0.7537	0.5331	1.2539				0.3782	0.3206	0.3096
127	1.5277	0.9253	0.5051	1.3148				0.3992	0.3312	0.306
128	1.4924	0.695	0.4798	1.042				0.3209	0.3781	0.3094
129	1.3832	0.577	0.5415	1.2027				0.4128	0.3673	0.3183
130	1.3009	0.5977	0.581	1.2063				0.3805	0.3459	0.354
131	1.654	0.6652	0.4829	1.2867				0.3356	0.3111	0.341
132	1.3518	0.6105	0.5877	1.2071				0.3577	0.346	0.3251
133	1.4489	0.6584	0.533	1.4533				0.3758	0.354	0.311
134	1.2886	0.6171	0.6557	1.2138				0.3541	0.3703	0.3767
135	1.6266	0.7903	0.4267	1.1113				0.4152	0.4499	0.3713
136	1.6648	0.5928	0.4708	1.3832				0.3601	0.3196	0.3267
137	1.6581	0.6925	0.512	1.31				0.3805	0.3096	0.3425
138	1.3185	0.7575	0.5183	0.9288				0.3906	0.3526	0.3398
139	1.4607	0.5619	0.6737	1.4398				0.3735	0.3326	0.3367
140	1.6506	0.6541	0.7066	1.2989				0.3675	0.3502	0.3413
141	1.5772	0.7598	0.5716	1.463				0.3624	0.3541	0.3593
142	1.6384	0.641	0.4995	1.3573				0.3844	0.3143	0.3265
143	1.5443	0.9236		1.2739				0.3497	0.3256	0.3305
144	1.5305	0.6608		1.1924				0.3543	0.3448	0.3283
145	1.6193	0.4753		1.3214				0.3683	0.3052	0.3672
146	1.4621	0.4874		1.7408				0.3602	0.331	0.3179
147	1.5574	0.5035		1.1587				0.3387	0.2848	0.3054
148	1.6172			1.5364				0.3962	0.3642	0.3467
149	1.4194			1.4267				0.3579	0.3391	0.3275
150	1.5274			1.1063				0.4011	0.3358	0.3667
151	1.4094			1.3037				0.3801	0.3386	0.3465
152	1.5238			1.2591				0.3829	0.2667	0.3201
153	1.5359			1.1097				0.3416	0.35	0.3464
154	1.5818			1.2939				0.3656	0.3445
155	1.5348			1.1855				0.3542	0.3043
156	1.701			1.4247				0.4129	0.3136
157	1.7078			1.4997				0.3766	0.3274
158	1.5245			1.2042				0.3932	0.4006
159				1.0637				0.3112	0.3094
160				1.3357				0.364	0.3401
161				1.0458				0.3824	0.3378
162								0.3837	0.3321
163								0.3791	0.3442
164									0.3427
165
166
167
168
169
170
171
172

## Sheet: Supp Fig 1B-C
Data for generating Supplemental Figure 1B-C
time to division (min)	1N experimental data: NsfGFP; neurGAL4 > UAS-ROK RNAi																																									1N control data: NsfGFP; neur-GAL4 > UAS-lifeAct Ruby
0	4.00148	3.21293	3.66388	3.55708	3.63834	2.42918	4.70953	2.51718	2.45637	1.39734	4.2865	2.3153	2.7418	4.41723	1.63465	2.649	1.91305	3.35241	3.71411	2.36707	4.5338	1.97808	6.35784	4.72201	3.68579	6.97491	7.0306	2.58331	3.0487	4.05712	2.93908	2.11138	1.86978	3.38882	1.95395	3.11829	2.29845	2.53908	2.6363	1.64131		3.82451	4.19457	4.55411	6.86954	3.40854	4.51371	4.23378	2.48735
-10	4.13712	3.74016	3.77381	3.22131	3.33405	2.42601	4.4631	3.21907	2.27338	1.51628	4.4227	2.28725	2.59728	4.23106	1.55163	2.57203	2.10327	3.44339	3.92278	2.49548	4.57521	1.86	5.88163	4.99091	3.57671	6.84861	7.34377	2.75679	3.63524	4.27468	2.72871	2.12112	1.8719	3.53376	2.25673	3.47487	2.50962	2.59316	2.82292	1.63133		3.80132	3.93917	4.60386	6.33497	3.47751	4.03082	3.92257	2.52916
-20	3.73016	3.49997	3.75853	3.31703	3.316	2.26278	4.46481	3.15683	2.25078	1.33257	4.24229	2.42459	2.93873	3.95053	1.62517	2.67734	2.05844	3.31406	3.79857	2.29098	4.6596	2.15991	5.51971	4.54835	3.29606	6.51278	7.02977	2.66281	3.81132	3.89118	2.63145	1.88187	1.91577	3.38736	2.17922	3.41741	2.3117	2.66921	2.63372	1.4763		3.64186	4.04183	4.06468	6.09892	3.33399	3.76893	3.53618	2.26237
-30	3.2829	3.28591	3.57983	3.08387	3.1372	2.23592	4.11262	2.67634	2.19761	1.45946	4.07248	2.05708	2.34003	3.83904	1.53549	2.39841	1.86755	3.20414	3.77043	2.36506	4.12276	2.0643	5.76053	4.31469	3.04758	5.4028	7.07534	2.60498	3.19473	4.18767	2.42144	1.91214	1.96532	3.04152	2.02418	3.16682	2.12567	2.56782	2.34718	1.46539		3.30884	3.66225	3.7046	5.3942	3.06433	3.5701	3.30542	2.00827
-40	2.94413	3.2358	3.26574	2.81774	2.92006	1.93103	3.73127	2.62486	2.05894	1.27612	3.7028	1.94005	2.16323	3.64177	1.42584	2.32021	1.73847	3.23093	3.70618	2.28428	3.93719	2.11548	5.08706	3.73372	2.88674	4.88274	6.86987	2.45618	3.17009	4.10607	2.30112	1.84865	1.71975	2.8425	1.86457	2.95142	1.97872	2.30292	2.12453	1.39987		2.99807	3.42523	3.35136	5.53688	3.06279	3.0631	3.28618	1.83525
-50	2.48524	3.18517	2.5586	2.78291	2.59635	2.02634	3.48313	2.50204	1.88083	1.23369	3.55009	1.68376	2.29467	3.34004	1.27723	2.02772	1.90322	3.14408	3.34515	2.14716	3.74546	1.81402	4.45849	3.50264	2.67648	4.64646	6.70583	2.38305	3.23199	3.57388	2.16641	1.60842	1.66736	2.62417	1.71045	2.6752	1.85934	2.19898	2.00625	1.32004		2.76192	3.13498	3.02177	4.98806	2.79774	2.87437	3.09388	1.71991
-60	2.5666	2.91774	2.94486	1.99499	2.32277	1.93312	2.94338	2.20561	1.66683	1.22688	3.36495	1.62525	2.14265	3.26234	1.31669	2.04003	1.73303	2.98982	2.76752	1.99698	3.20098	1.90963	4.21633	3.35773	2.54781	4.40724	6.19384	2.15814	3.05712	3.4678	2.17756	1.64748	1.21585	2.55191	1.60648	2.50781	1.65655	2.1445	1.86701	1.21928		2.43092	2.81496	2.81656	4.40958	2.3049	2.71185	2.8532	1.54437
-70	2.30459	2.82188	2.6176	2.14615	2.2266	1.66087	3.00457	2.1918	1.52904	1.17877	3.11378	1.53048	1.99672	3.18012	1.25135	1.88486	1.60531	2.70759	2.56824	2.09152	3.28993	1.73042	4.09661	3.27419	2.34361	4.1026	6.20293	2.12327	2.87201	3.3146	2.14623	1.56546	1.38996	2.33916	1.47606	2.47097	1.82584	2.12336	1.95114	1.2146		2.3078	2.70724	2.56032	4.17795	2.35239	2.39285	2.22788	1.30102
-80	2.28602	2.71241	2.49918	2.09393	1.97378	1.63718	2.83246	2.01415	1.42889	1.11136	2.89503	1.42457	1.88914	2.8229	1.2921	1.97169	1.70756	2.65956	2.5105	1.82098	2.4985	1.69281	3.46531	2.87471	2.14035	3.53204	5.69175	1.92984	2.59376	3.17223	1.92289	1.50295	1.29017	2.2365	1.32513	2.2874	1.67295	1.951	1.65394	1.131		2.00811	2.564	2.38432	4.06267	1.82278	2.27731	2.3893	1.24526
-90	1.9899	2.44714	2.25343	1.9973	2.0063	1.57399	2.40365	1.87553	1.51751	0.98749	2.71931	1.41491	1.61786	2.55853	1.15169	1.78817	1.64946	2.53808	2.45706	1.70164	2.03226	1.47495	3.11971	2.7533	2.03683	3.4518	5.83011	1.9107	2.53847	2.75701	1.88974	1.32327	1.26257	2.10306	1.39033	2.07646	1.5323	1.83354	1.58633	1.15099		1.7861	2.46767	2.14304	3.51602	1.8723	1.94623	2.20457	1.13563
-100	1.91469	2.43735	2.23303	1.78152	1.72594	1.45235	2.54715	1.82672	1.41428	0.943558	2.52358	1.36946	1.4088	2.57415	1.08661	1.56279	1.54315	2.29006	1.9964	1.62989	2.1166	1.22102	2.93061	2.43344	1.75107	3.12785	5.30652	1.74317	1.95374	2.80597	1.79139	1.37794	1.3199	1.91551	1.25034	1.9319	1.46074	1.75666	1.65871	1		1.6741	2.31813	1.94153	3.49845	1.64349	1.8475	1.99422	1.1806
-110	1.73096	2.27015	2.18252	1.76137	1.63791	1.38759	2.31159	1.59119	1.36465	1	2.33312	1.22584	1.38212	2.34914	1.04842	1.37624	1.53533	2.18427	1.79136	1.54609	2.02305	1.33283	2.68029	2.34336	1.7119	3.1041	4.72572	1.7266	2.26563	2.59382	1.64011	1.20412	1.21939	1.68793	1.19426	1.73603	1.33649	1.65652	1.45223			1.58025	2.12992	1.67538	3.4622	1.67618	1.76223	1.78208	1.06023
-120	1.60307	2.24998	1.93423	1.69953	1.47313	1.27542	2.11778	1.47646	1.29819		2.23995	1.22196	1.34752	2.10494	1.04381	1.41072	1.44329	2.12608	1.74153	1.40664	1.8482	1.35425	2.68706	2.09404	1.57391	2.67022	4.2883	1.32057	2.16408	2.28284	1.49061	1.126	1.09411	1.63567	1.16324	1.66628	1.28622	1.60711	1.33063			1.46217	1.98354	1.59268	3.235	1.58221	1.56477	1.79256	1.04372
-130	1.38679	2.12579	1.78736	1.39671	1.43654	1.16589	2.1858	1.45021	1.26584		1.82249	1.14362	1.3059	2.04136	1	1.28448	1.32915	1.89375	1.54152	1.40461	1.64878	1.19332	2.29114	1.86688	1.55478	2.3537	3.99004	1.41112	1.9267	2.12781	1.45316	1.08206	0.983006	1.49741	1.04241	1.49552	1.1651	1.51923	1.27663			1.37441	1.88973	1.40175	2.86947	1.42695	1.36732	1.56587	1.00256
-140	1.38911	2.04953	1.67574	1.34678	1.33046	1.2296	1.99084	1.31294	1.06203		1.66863	1	1.1305	1.85065		1.2229	1.32271	1.89098	1.36608	1.2702	1.66415	1.104	2.25171	1.61097	1.3851	2.05055	3.85168	1.3873	1.70793	1.9483	1.38147	0.941429	0.982318	1.37548	0.98313	1.2299	1.18151	1.41995	1.21382			1.39557	1.64321	1.24752	2.89139	1.32533	1.35189	1.48314	0.888465
-150	1.17518	1.97929	1.64177	1.33672	1.22031	1.04897	1.71925	1.2342	1.15862		1.57485		1.03928	1.60896		1.20259	1.18139	1.82816	1.23394	1.26919	1.37427	1.13012	2.24082	1.47914	1.30396	1.94062	3.59816	1.30909	1.61841	1.92203	1.20819	0.912108	0.899516	1.3525	0.952117	1.39395	1.03561	1.38741	1.19177			1.30577	1.54943	1.22575	2.5621	1.29365	1.30487	1.28148	1
-160	1.09842	1.8894	1.44739	1.38115	1.08621	0.980519	1.65465	1.15781	1		1.49822		1	1.56658		1.19766	1.09716	1.68497	1.12996	1.11162	1.31905	1	1.9238	1.35249	1.19115	1.60923	3.1375	1.18153	1.52765	1.64731	1.11887	1	1	1.15532	1	1.16907	1.02933	1.278	1.06025			1.12718	1.49873	1.08768	2.2284	1.11898	1.28475	1.30598
-170	0.969765	1.62527	1.42999	1.18599	1	1	1.55917	1.07			1.35729			1.37637		1	1.03397	1.41753	1.15741	1.10594	1.12732		1.8789	1.11358	1.10163	1.6241	3.19053	1.1777	1.47837	1.49319	1.04285			1.12455		1.20033	0.994065	1.2256	1.00477			0.975821	1.44423	1.04724	2.27996	1.03625	1.22092	1.20398
-180	1	1.48963	1.34508	1.0591			1.47456	1.08212			1.26828			1.30726			1.04755	1.19584	1.19134	1	1.16261		1.69114	1.11491	1.11049	1.50225	2.89227	1.12159	1.33473	1.54577	1			1.12268		1.04797	1	1.08873	0.980162			0.99194	1.36756	1	2.31839	1.03318	1.20145	1.0816
-190		1.51415	1.17404	1			1.34933	1			1.15624			1.11451			1	1.30438	1.09243		1.0767		1.30612	1	1	1.31058	2.68265	1	1.32692	1.29192				1		1.06027		1.04521	1			0.907189	1.34729		2.14606	0.98722	1.09133	1.11017
-200		1.44226	0.912576				1.14921				1			1.1574				1.35749	1.14154		1		1.29114			1.24521	2.39021		1.16888	1.27834						1		1.05873				1	1.30229		1.94078	1	1.0282	1.01108
-210		1.32188	1				1.26413							1				1.23972	0.993519				1.12245			1.19466	1.99502		1.03607	1.03988								1					1.19836		1		1	0.958638
-220		1.16284					1											1.1672	0.937201				1.02449			1.13523	2.12342		1.02765	1.00995													1.21547					1
-230		1.13832																1	1.02384				0.989102			1	2.05384		1	1													1.17936
-240		1																	1				1				1.73157																1.07732
-250																											1.62551																1.10837
-260																											1.65119																1.03928
-270																											1.47307																1.01649
-280																											1.33471																1
-290																											1.25516
-300																											1.01408
-310																											1.0232
-320																											1
-330
-340
-350
-360
-370
-380
time to division (min)	2N experimental data: NsfGFP; neur-GAL4 > UAS-ROK RNAi																																									2N control data: NsfGFP; neur-GAL4 > UAS-life act Ruby
0	4.21749	3.85529	3.72387	3.24723	3.30086	2.06495	2.89357	3.49807	2.4828	1.97372	2.43355	3.816	3.29151	2.60534	3.12156	3.30832	1.90775	2.76846	3.56247	1.79284	2.317	3.51045	4.3984	3.01767	3.30389	4.22896	3.25862	2.26195	2.01984	2.81653	2.27383	3.61415	4.30639	3.25802	3.32545	3.52942	2.04837	2.82304	3.03536	2.38139		5.94434	3.88601	4.2857	2.95209	4.95049	4.16478	4.08329	3.37452
-10	4.51537	3.73608	3.23688	2.86502	3.65078	2.21888	2.83678	3.3752	2.58114	2.00786	2.55927	3.68007	3.48144	2.58695	3.39374	3.13171	1.99592	3.2167	3.3198	2.02633	2.03149	3.94256	4.38298	3.1212	3.48048	4.18114	3.81734	2.66383	2.15702	2.74021	2.4394	3.93699	4.07982	3.25101	3.60555	3.39074	2.11703	2.98064	3.00136	2.26497		5.93261	4.06187	4.70104	2.88964	4.84156	4.08103	3.83432	3.44135
-20	4.41607	3.51104	3.24658	2.99482	3.64874	2.25983	2.69753	3.14481	2.34115	1.8271	2.54959	3.54905	3.24796	2.58762	3.35335	3.22742	1.85316	3.02752	3.28758	1.89934	2.09591	3.6036	4.95968	3.09684	3.64154	3.96714	3.83229	2.42081	2.26954	2.6827	2.56209	4.18737	4.347	3.21986	3.55544	3.39436	2.02348	2.79558	2.78869	2.21924		6.07211	4.10067	4.80922	2.61307	4.38138	4.09041	3.90634	3.3195
-30	4.33964	3.33549	3.10776	3.05905	3.33361	2.37479	2.84939	3.38727	2.2594	1.85475	2.49595	3.34808	3.12175	2.44849	3.35114	3.27056	1.80942	3.12057	3.62985	1.64152	1.91802	3.14275	4.42842	3.07858	3.54935	3.51945	3.66867	2.38146	1.8628	2.79623	2.46084	3.97477	4.2052	3.25452	3.50668	3.39558	1.91106	2.72979	3.01269	2.11923		6.24584	4.06549	4.70352	2.58637	4.55489	3.89647	3.73691	3.06404
-40	4.21552	3.25093	2.9832	2.92861	3.18628	2.1866	2.63904	3.13657	2.43585	1.80406	2.3952	3.27856	3.02175	2.29532	3.28135	3.01034	1.51169	2.8069	3.56589	1.81737	1.92755	3.0149	4.12163	2.78564	3.77269	3.55291	3.44057	2.35159	1.74306	2.54021	2.30341	3.73437	3.77235	3.22966	3.51879	3.22885	1.76957	2.69194	2.82002	1.88484		6.12795	3.61858	4.7357	2.41659	4.20787	3.78737	3.35056	2.92421
-50	3.99448	3.14394	2.86985	2.87281	2.81516	2.32519	2.65378	2.9594	2.54147	1.81463	2.36557	3.12303	2.60159	2.3448	3.25895	2.94697	1.67175	2.75972	3.47653	1.88447	1.62812	2.88012	3.93997	2.50122	3.62205	3.40887	3.39644	2.31772	1.90071	2.31465	2.21101	3.61574	3.57072	3.07455	3.37588	3.17007	1.74285	2.58782	2.66569	1.80031		5.8066	3.55428	4.67794	2.15363	4.11551	3.72457	3.31185	2.67155
-60	3.93183	3.17783	2.91275	2.83192	2.67398	2.28227	2.77747	2.80635	2.31606	1.74905	2.27448	2.86856	2.79876	2.16989	3.06758	2.83011	1.65682	2.54259	3.04198	1.63499	1.58713	2.55502	3.62464	2.46712	3.6818	3.04185	3.36726	2.1952	1.7569	2.22593	1.9623	3.26875	3.35874	2.71778	3.29451	2.93853	1.66357	2.52345	2.50501	1.6492		5.6491	3.3299	4.08831	1.96573	3.74985	3.68821	3.11367	2.35543
-70	3.42001	2.91432	2.49673	2.74886	2.47547	2.2988	2.76737	2.83927	2.27519	1.70027	2.26419	2.60298	2.53667	2.1709	3.23833	2.59058	1.60358	2.41547	2.98875	1.7246	1.41289	2.49555	3.50723	2.48052	3.45065	3.00002	3.10859	2.12648	1.64018	2.18307	2.0802	3.17898	2.90917	2.69289	3.11834	3.01572	1.52258	2.33368	2.34802	1.61072		5.43395	3.04912	3.61019	1.936	3.81976	3.06174	2.88679	2.09153
-80	3.23247	2.82176	2.13121	2.59375	2.27084	2.07518	2.62643	2.80033	2.1639	1.80109	2.10636	2.40733	2.36612	2.07357	3.33622	2.71328	1.56119	2.40673	2.67235	1.79958	1.48025	2.44305	3.16621	2.25641	3.19477	2.97491	2.87506	1.99003	1.52104	2.06202	2.02329	3.00524	2.922	2.50417	2.96432	2.79774	1.47419	2.22434	2.24868	1.49463		5.22511	2.87024	3.49709	1.71231	3.44127	3.10416	2.79103	1.93489
-90	3.25571	2.60052	2.24353	2.46981	1.97821	1.97401	2.44721	2.05211	2.09834	1.66747	2.00905	2.35163	2.23224	1.93143	3.2019	2.36854	1.47236	2.0747	2.92868	1.67686	1.42022	2.38554	3.01968	2.06944	2.94282	2.57742	2.761	1.80378	1.34295	1.90788	1.82373	2.83463	2.58462	2.5161	2.81368	2.59604	1.58479	2.07952	2.04902	1.37697		4.75619	2.82112	3.59286	1.60753	3.17059	2.816	2.68653	1.86356
-100	2.81008	2.60433	1.89996	2.08697	1.73401	2.04369	2.069	2.39002	1.95224	1.50299	1.85995	2.17292	1.97984	1.86253	2.95037	2.24361	1.37096	2.02141	2.74217	1.53749	1.3331	2.22698	2.89799	2.11085	2.75193	2.46684	2.66867	1.78137	1.28278	1.81428	1.65854	2.78162	2.72854	2.31966	2.69903	2.46671	1.53272	2.07006	1.95601	1.13249		4.71115	2.5185	3.32861	1.47101	2.91967	2.64907	2.41259	1.79395
-110	2.30456	2.44934	1.85453	1.95911	1.55936	2.11573	1.90746	2.26	1.95345	1.3626	1.83687	2.05974	1.76774	1.70835	2.90602	2.09574	1.3401	1.77501	2.75194	1.47737	1.42167	2.00003	2.93312	1.99879	2.05713	2.17215	2.51798	1.69371	1.25451	1.82292	1.78641	2.45929	2.47348	2.19991	2.68491	2.423	1.34331	1.91719	1.94468	1.17475		4.42945	2.42935	3.15194	1.28108	2.91328	2.56973	2.38094	1.61596
-120	2.21631	2.21782	1.6325	1.94938	1.5737	2.15472	1.94321	2.17773	1.87858	1.33333	1.7302	1.91046	1.65402	1.66756	2.66459	2.03551	1.23534	1.82262	2.60009	1.48569	1.23939	1.79487	2.61952	1.8581	2.05451	2.19608	2.35572	1.62399	1.25451	1.66728	1.67368	2.07191	2.1133	2.01888	2.47678	2.14474	1.28571	1.74445	1.80802	1.06845		4.199	2.14554	3.07018	1.32693	2.53317	2.2309	2.1199	1.50589
-130	2.08628	2.10168	1.64525	1.77157	1.49184	1.99842	1.79134	2.01315	1.78834	1.30299	1.68403	1.8173	1.56975	1.68762	2.68699	1.83326	1.24855	1.77413	2.52	1.42332	1.16327	1.7126	2.47728	1.7296	2.01426	2.17215	2.12828	1.50746	1.10529	1.53382	1.59793	2.23306	2.10368	1.90508	2.37152	2.04133	1.19171	1.70992	1.69202	0.955514		3.68324	2.14736	2.67461	1.26093	2.19738	2.07222	2.04788	1.25043
-140	2.02363	2.02171	1.51047	1.66059	1.30356	1.94093	1.83006	1.87383	1.61069	1.13198	1.47067	1.59182	1.41894	1.48896	2.46574	1.86384	1.1258	1.54391	2.31444	1.47759	1.1186	1.50546	2.33674	1.62119	1.77923	1.96415	1.97554	1.29632	1	1.44096	1.45343	2.22623	2.03206	1.95132	2.32714	1.96896	1.11521	1.68151	1.62168	1.04921		3.31421	2.00425	2.62425	1.2136	2.09006	1.95762	1.92758	1.33916
-150	1.91963	1.88156	1.37724	1.6074	1.2442	2.07441	1.57258	1.82829	1.62444	1.10244	1.60168	1.533	1.38387	1.37825	2.43851	1.50966	1.17666	1.49193	2.20995	1.2988	1.03734	1.2557	2.11994	1.31913	1.7883	1.77167	1.89205	1.37798		1.39775	1.4405	1.96848	1.99679	1.71006	2.14758	1.84506	1.1129	1.39613	1.58402	1		3.1459	1.80109	2.26504	1.19493	1.94219	1.71572	1.76729	1.24874
-160	1.74311	1.78293	1.33079	1.50358	1.27151	1.84999	1.6361	1.65331	1.4484	1.02656	1.43513	1.46036	1.29395	1.38327	2.21596	1.45304	1	1.43688	2.03075	1.27268	1.03953	1.21012	2.03511	1.41839	1.59348	1.83504	1.75152	1.23853		1.27444	1.38433	1.88134	1.81119	1.61484	2.17382	1.73049	1.03364	1.52581	1.36535			2.92987	1.61189	2.32037	1.13348	1.72863	1.6149	1.70901	1.24986
-170	1.49685	1.49694	1.30271	1.41661	1.18146	1.5618	1.43838	1.582	1.4136	1	1.25046	1.30438	1.19677	1.19164	2.14528	1.31957		1.38358	1.95116	1.24071	1.10761	1.11994	1.7352	1.35809	1.34415	1.61566	1.72979	1.19024		1.2436	1.26202	1.64094	1.67688	1.60433	1.89035	1.61714	0.996771	1.44298	1.42635			2.6562	1.52759	1.94715	1.11736	1.65656	1.53775	1.47212	1.08815
-180	1.35304	1.44326	1.08321	1.26541	1	1.54723	1.41649	1.65386	1.21287		1.19369	1.20945	1.16732	1.17926	2.0632	1.23641		1.26561	1.76511	1.20783	1	1.00696	1.60496	1.39039	1.33115	1.55709	1.54378	1.12152		1.14586	1.12971	1.54382	1.53188	1.56266	1.8981	1.66116	0.997697	1.2073	1.31434			2.36369	1.45663	1.77788	1.11285	1.43343	1.48158	1.45589	1.05728
-190	1.16351	1.42955	1.09596	1.22452		1.51456	1.29534	1.36863	1.12181		1.13569	1.14796	1	1.09833	1.82175	1.2054		1.11664	1.57274	1.06732		1	1.46099	1.23692	1.18832	1.39691	1.42022	1.06373		1.01164	1.10421	1.49816	1.53653	1.33577	1.85641	1.4462	1	1.27026	1.25101			2.05853	1.42935	1.62594	0.963728	1.27752	1.38073	1.33889	1
-200	1.15445	1.32064	1	1.12004		1.42794	1.17291	1.27483	1.01619		1.03338	1.08959		1.07926	1.80068	1.10878		1.06903	1.46385	1.01823			1.24848	1.24056	1.13638	1.33474	1.36115	1		0.971798	1.01996	1.31337	1.33381	1.29059	1.63112	1.37416		1.25272	1.27202			1.89022	1.35477	1.4517	1	1.24815	1.21048	1.31641
-210	1.09416	1.23952		1.00649		1.42755	1.12117	1.06143	0.997159		0.994079	1		1	1.78269	1.04226		1.0913	1.46043	1.00315			1.22022	1.11633	1.07794	1.21757	1.19415			1	1.03436	1.25407	1.28572	1.16702	1.53999	1.32319		1.10034	1.14767			1.694	1.27775	1.47891		1.18035	1.11407	1.12198
-220	1.14264	1.13708		1.02792		1.26298	1.02525	1	1		1.02152				1.50658	1		1	1.32177	1			1.17478	1.11754	1.07663	1.21219	1.10521				1	1.20103	1.17991	1.05322	1.50704	1.26471		1.14482	1.12101			1.5698	1.1407	1.35261		1.11205	1.12673	1.19736
-230	1	1.10281		1		1.23032	1				1				1.26734				1.24658				1	1.09197	1.00907	1.11536	1.01562					1.04198	1.08801	1.0574	1.3944	1.13838		1.05255	1.06767			1.46447	1.13161	1.29564		1.09014	1.04189	1.10533
-240		1				1.124									1.31825				1.2373					1	1	1.11596	1					1	1.07162	1	1.2441	1.06844		0.983929	1			1.38707	1.18679	1.18745		1.07626	0.986777	0.955877
-250						1.02205									1.16635				1.25976							1.04364							1		1.16274	1		1.05538				1.29705	1.07337	1.00988		0.991928	1.04242	1
-260						1									1.13343				1.08885							1									1.19031			1				1.10082	1.07521	0.976852		0.993965	1.08213
-270															1.10489				1.01903																1.03159							1.18996	1.0673	0.960364		1	1.02592
-280															1				1.12206																1.06454							1.02254	0.987876	0.900063			1
-290																			1																1							0.945133	1.06187	1
-300																																										1	1
-310
-320
-330
-340
-350
-360
-370
-380
[truncated: 52 more columns]

## Sheet: Supp Fig 1D-E
Data for generating Supplemental Figure 1D-E
time to division (min)	1N experimental data: NsfGFP; pnr-GAL4 > UAS-ROK RNAi
0	2.28846	3.02978	2.85744	1.92456	2.17787	1.75032	2.20195	1.70603	2.42376	2.01307	2.2894	2.81696	4.28119	2.75631	3.57114	2.60683	2.90323	5.5512	2.62681	4.4677	3.15892	2.7752	5.15185	4.25825	2.30333	3.59317	4.42278	3.1667	2.38168	3.81611	2.85806	1.42484	3.50071	3.34875	3.53226	2.79641	5.52378	3.99699	2.12856	2.05036	1.55701	2.14068	2.31553	2.73194	3.55224	3.10365	3.99041	1.75797	4.71276
-10	2.36202	2.99913	2.66628	1.94309	2.09101	1.61142	2.38462	1.71222	2.41644	1.93723	1.84137	2.76285	5.23447	3.06398	3.32677	3.1506	2.94261	5.11524	2.64965	4.09234	3.36283	2.8324	5.0345	4.03104	2.32816	3.70282	5.03956	3.15862	2.44657	4.26615	3.03778	1.47434	3.6727	3.24953	3.54958	2.77168	4.89759	3.63507	1.95036	2.076	1.64847	2.43187	2.53359	2.53264	3.40301	2.94208	4.22565	2.05707	4.61004
-20	2.39883	2.77083	2.5123	1.79513	1.79182	1.64149	1.98257	1.59334	2.44041	2.10524	1.93462	2.70626	4.99743	2.69156	3.30991	2.80898	2.6382	4.71789	2.43945	3.75185	2.84589	2.68619	5.02122	3.06285	2.14051	3.61693	4.51414	3.04863	2.62351	3.80021	2.9139	1.5314	3.43951	3.28587	3.29063	2.6707	5.04701	3.21546	1.82872	1.91332	1.59428	2.21817	2.48723	2.35392	3.13117	2.4705	4.17598	2.08601	4.47882
-30	2.08845	2.70178	2.35327	1.66283	1.80245	1.75801	2.39648	1.57194	2.28162	2.10097	1.7691	2.69714	4.44091	2.83856	2.89277	2.88033	2.40057	4.69323	2.36519	3.71756	2.49624	2.38787	4.16277	3.26163	2.14992	2.79329	4.33522	2.57359	2.34541	3.9973	2.91509	1.46503	3.4525	3.3065	2.96883	2.38191	4.74975	3.19658	1.81977	1.81768	1.56113	2.13253	2.17617	2.18252	3.06106	2.58049	3.94671	1.92097	4.30037
-40	1.81996	2.4851	2.38516	1.59864	1.62148	1.69838	2.21032	1.57142	2.23867	1.99121	1.55643	2.6306	4.15886	2.70681	2.59924	2.43458	2.17159	4.25326	2.44668	3.68502	2.552	2.30341	4.20873	2.98711	2.1345	2.83624	3.85688	2.18086	2.03787	3.80248	2.55449	1.40798	3.37646	2.9391	2.83389	2.26353	4.62304	3.0133	1.66437	1.73654	1.50619	2.0689	2.14279	2.14244	3.04644	2.45417	3.92095	1.90018	4.27028
-50	1.76829	2.46311	2.25296	1.69023	1.29635	1.73217	2.13341	1.50541	2.01764	1.85686	1.52065	2.47903	3.70516	2.61541	2.69287	2.50484	2.08347	3.91194	2.24904	3.24689	2.4823	1.89335	3.86027	2.57673	2.02483	2.62686	3.54142	2.15184	1.98104	3.35471	2.35237	1.36778	3.36764	2.6621	2.52766	2.13835	4.88704	2.72181	1.57077	1.71135	1.40158	2.01304	1.87974	1.95425	2.74881	2.0647	4.03112	1.66587	3.85112
-60	1.66066	2.23824	1.97491	1.55035	1.45944	1.81366	1.86707	1.31098	1.88848	1.75541	1.49656	2.36473	3.17842	2.30924	2.43492	1.95242	1.69963	3.71794	2.05939	3.21379	2.44406	2.08448	3.19541	2.15074	1.85687	2.47755	3.31075	1.99326	1.83997	2.9805	2.31499	1.28525	3.21095	2.15521	2.35811	2.04629	4.04014	2.53703	1.46256	1.66992	1.42415	1.98817	1.80207	2.03494	3.13462	2.17681	3.60819	1.73718	3.60888
-70	1.46652	2.07683	2.01956	1.52139	1.35961	1.64373	1.89845	1.2233	1.8119	1.77826	1.60943	2.24876	3.11638	2.38236	2.36704	2.28611	1.86385	3.29192	1.85072	3.10572	1.77143	1.91954	2.96554	2.2062	1.60323	2.19158	2.3418	1.80299	1.87906	2.82971	2.13097	1.37782	3.22717	2.61102	2.13552	1.7233	4.13993	2.34663	1.44588	1.62852	1.2657	1.88987	1.60104	1.93557	3.02924	1.89156	3.49385	1.64631	3.84438
-80	1.46967	2.05136	1.92717	1.47416	1.26368	1.83975	1.89008	1.23259	1.75165	1.63436	1.54508	2.09111	2.62446	2.0937	1.87311	1.89367	1.74369	3.08793	1.87433	2.9	2.03069	2.02913	2.88447	2.05745	1.5664	2.18165	2.52919	1.7814	1.6211	2.61672	2.07945	1.26767	3.0677	2.31925	2.13898	1.74696	3.66001	2.1593	1.2795	1.41501	1.21565	1.84134	1.56493	1.91146	2.95096	1.8784	3.25141	1.54606	3.73492
-90	1.35968	1.88002	1.7941	1.38674	1.28158	1.67304	1.95864	1.21093	1.74233	1.54245	1.56882	2.03977	2.3772	2.1036	1.68492	1.85729	1.63753	3.24994	1.67592	2.67108	1.83314	1.90671	2.69026	2.11897	1.39245	2.13806	2.41149	1.69166	1.66746	2.34424	1.98037	1.22641	3.04404	2.26524	2.01901	1.6686	3.63887	1.97145	1.21033	1.30912	1.20021	1.88499	1.52097	1.79015	2.94838	1.8242	3.26608	1.33374	3.51914
-100	1.26692	1.84894	1.81785	1.49764	1.30283	1.67751	1.74344	1.17355	1.64014	1.4081	1.57466	1.93513	2.3016	1.83929	1.76169	1.83386	1.68226	2.90528	1.61423	2.30036	1.59181	1.84925	2.56869	1.89451	1.43101	1.89964	2.16478	1.75035	1.67955	2.14715	1.76094	1.21852	2.81179	2.14832	1.98498	1.49238	3.16	1.76366	1.19609	1.31724	1.14187	1.79119	1.33834	1.54455	2.74881	1.63841	3.07631	1.18747	3.3718
-110	1.13854	1.5615	1.65969	1.34838	1.20742	1.65069	1.64328	1.13899	1.41644	1.38223	1.6249	1.83823	2.1011	1.85227	1.68726	1.60792	1.50404	2.60129	1.49048	2.3265	1.6615	1.60893	2.04902	1.79645	1.30589	1.78602	2.18268	1.62956	1.62272	2.10083	1.75031	1.32185	2.79091	1.90177	1.63782	1.56233	3.28883	1.71365	1.03538	1.20793	1.05119	1.73327	1.22659	1.4579	2.60817	1.58735	2.89912	1.21843	3.18871
-120	1.08492	1.50453	1.65375	1.34499	1.15375	1.56945	1.53638	1.06241	1.33188	1.42767	1.51651	1.87935	1.70687	1.7441	1.46583	1.59422	1.41858	2.34261	1.30501	2.10048	1.35565	1.58141	2.3279	1.70925	1.28448	1.79789	2.07061	1.59315	1.58281	1.95414	1.6992	1.1421	2.45667	1.93617	1.6361	1.4082	3.35851	1.52223	1.08379	1.23015	1.13549	1.64966	1.22454	1.45601	2.47139	1.36156	2.69439	1.08843	2.84737
-130	0.989433	1.33189	1.71865	1.30427	1.24656	1.50833	1.50012	1.03197	1.39847	1.35586	1.5234	1.83905	1.66015	1.63673	1.38154	1.18919	1.28707	2.1233	1.353	2.07899	1.37994	1.44133	1.81791	1.60108	1.20563	1.62618	1.91997	1.55398	1.55902	1.59583	1.14985	1.19483	2.49652	1.82515	1.51037	1.52866	3.06074	1.51916	1	1.09308	1	1.48776	1.15742	1.37152	2.20085	1.2484	2.50492	1.06196	2.71871
-140	1.01527	1.38456	1.49471	1.2513	1.16645	1.47007	1.61609	1	1.24799	1.35762	1.45388	1.72751	1.6032	1.39453	1.40776	1.40324	1.10815	2.04262	1.13175	1.86635	1.27202	1.41914	1.83607	1.48546	1.09082	1.60505	1.63369	1.40283	1.4103	1.77068	1.48684	1.23717	2.26195	1.72498	1.46192	1.4103	2.75873	1.29354		0.999126		1.46289	1.04804	1.31168	2.23956	1.11368	2.57945	1.0379	2.76333
-150	0.972211	1.41218	1.46612	1.32254	1.12393	1.51577	1.42808		1.27797	1.19638	1.4088	1.63501	1.44519	1.53846	1.37407	1.33945	1.09014	2.03127	1.04875	1.79543	1.15373	1.28308	1.66908	1.41038	1.12851	1.50795	1.73539	1.13565	1.33816	1.60629	1.22376	1.16289	2.45341	1.58549	1.29872	1.33246	2.47994	1.19756		1.09564		1.38375	1	1.32792	2.22795	1.08629	2.30918	1.04443	2.65492
-160	0.956562	1.25636	1.53057	1.1871	1.12963	1.47007	1.33303		1.14347	1.15897	1.22402	1.60493	1.26763	1.30921	1.36143	1.28216	1.11683	1.78863	1.07464	1.55082	1.11111	1.22454	1.60496	1.14534	1.02826	1.20938	1.19963	1.26114	1.29907	1.69029	1.29023	1.21027	2.09829	1.55995	1.18166	1.21462	2.51216	1.00817		1		1.33645		1.24588	2.01549	1.00315	2.04041	0.936857	2.53977
-170	0.90411	1.15969	1.39265	1.17614	1	1.40671	1.38486		1.13282	1.14515	1.21369	1.71563	1.35769	1.246	1.29961	1.1798	1	1.69195	1	1.52062	0.940677	1.09998	1.47731	1.08316	1	1.33357	1.57817	1.21256	1.20917	1.49593	1.16517	1.16542	2.13398	1.58742	1.12801	1.08153	2.25238	1				1.17129		1.22475	1.90794	1	2.0356	0.899774	2.44742
-180	0.881403	1.03971	1.44764	1.29723		1.32323	1.29492		1.06292	1.08389	1.08843	1.54667	1.12404	1.22165	1.15075	1.17008		1.52662		1.20509	1	1.05988	1.25287	1.08654		1.27743	1.44725	1.1147	1.25876	1.44914	1.13213	1.11804	1.98888	1.45383	1	0.977376	2.09875					1.15089		1.13323	1.70622		1.8668	0.919331	2.48632
-190	0.892756	1.03625	1.21116	1.1644		1.31901	1.12969		1	1	1.20199	1.3708	1.03821	1.27649	1.18446	1.03423		1.25996		1.1685		1.04972	1.25894	1		1.18625	1.19963	1.14644	1.12696	1.43097	1.11366	1.17905	1.84191	1.34578		1.00842	2.01479					1		1.04712	1.67397		1.64651	0.893248	2.17093
-200	1	0.955988	1.18213	1.11403		1.32597	1.11783				1.09464	1.27195	1.06713	1.26581	1.11048	1.03459		1.30997		1.11621		1	1.23049			1.035	1.35403	1	1	1.27112	1	1.15968	1.83774	1.3124		0.998409	1.78459							0.960747	1.58107		1.71086	0.90872	2.25964
-210		0.951662	1.22502	1.08038		1.33863	1.09157				1.07708	1.27664	0.98468	1.27495	1.11095	1		1.1373		1			1.07987			1.03437	1.14502			1.11989		1.09725	1.63839	1.30745		1	1.69431							0.989983	1.41033		1.48219	0.95436	1.96552
-220		1.00604	1.18433	1.10516		1.30435	1.11922				1.17825	1.26919	0.930345	1.17672	0.96348			1					1			1	1.12336			0.982736		1.12846	1.69402	1.16701			1.44034							1	1.39698		1.43848	0.966181	2.08898
-230		1.01856	1.12977	1.08951		1.27428	1.07507				1.04507	1.20431	1	0.95964	0.960202												1.04895			1.0495		1.13204	1.52852	1.02851			1.23918								1.28472		1.34241	0.97597	2.00183
-240		1	1.08271	1.04957		1.28099	1.0939				1.06641	1.19189		0.983257	1												1.0678			1		1.03158	1.52758	1.0609			1.16685								1.27398		1.211	0.926656	1.93385
-250			1.06115	1.04644		1.2251	1.04137				1.06469	1.17201		1													1					1.12883	1.43163	1			1.18849								1.12431		1.1287	0.961297	1.79796
-260			0.980414	1.03471		1.15503	1.08598				1.07708	1.06931																				0.994982	1.50256				1								1.10925		1.02095	0.994295	1.85397
-270			1	0.99452		1.12771	0.986296				1.10254	0.990895																				1	1.41679												1.037		1	0.949476	1
-280				1		0.992292	1				1.14108	1.05135																					1.32776												0.963004			1
-290						1.02684					1	1.00691																					1.31526												1
-300						0.958511						1.07124																					1.22671
-310						1						1.119																					1.12378
-320												1																					1.03106
-330																																	1.05378
-340																																	1
-350
-360
-370
-380
-390
-400
time to division (min)	2N experimental data: NsfGFP; pnrGAL4 > UAS-ROK RNAi
0	2.85125	2.16661	1.61484	2.30336	2.87127	2.73783	2.42332	2.07357	1.83053	2.33446	1.8051	1.6689	2.80532	3.12703	3.08996	5.16146	1.95623	2.71258	2.88057	2.35981	3.01086	2.45945	1.90598	5.47057	2.7746	4.63736	4.14199	3.59805	3.15675	3.10321	2.2256	1.36168	2.04453	1.84035	2.30878	2.88318	2.6413	3.12403	2.15666	3.47712	2.68309	1.38141	2.336	2.70197	1.28583	2.5217	3.08505	2.4287	3.39665
-10	3.10641	2.26563	1.66863	2.29065	2.71296	2.64147	2.47947	1.90023	1.9571	2.48988	1.71396	1.73896	2.87356	3.76226	3.0589	5.2407	1.96307	2.59553	2.96383	2.54512	3.08004	2.20029	1.65249	5.51851	2.68582	4.44066	4.2855	3.69128	3.56228	2.83167	2.3484	1.33536	2.19031	2.23725	2.51479	2.77995	2.79471	2.86954	2.55529	3.63137	2.71754	1.42067	2.28193	2.81961	1.29821	2.63032	3.19274	2.44258	3.4158
-20	3.00689	2.13415	1.59902	2.2831	2.69563	2.53547	2.40878	1.83795	1.8316	2.12466	1.68647	2.01273	2.46863	3.49643	3.0769	4.91984	1.95851	2.33619	2.88781	2.68497	3.56836	2.40736	1.81863	5.13885	2.59488	4.66766	3.97714	3.53687	3.4273	2.7993	2.33997	1.37147	2.20006	2.29473	2.42865	2.58416	2.72953	2.91603	2.50711	3.61132	2.55624	1.3106	2.16845	2.56053	1.48791	2.65889	3.16295	2.47663	3.41513
-30	3.00743	2.26889	1.50158	2.34763	2.89739	2.51361	2.50574	1.8509	1.82121	2.21109	1.69534	1.72468	2.4049	3.41889	2.98096	4.8206	1.84131	2.41022	2.59051	2.38851	3.44754	2.18126	1.75622	4.97625	2.6797	4.43716	3.77841	3.23582	3.20464	2.58116	2.08589	1.29803	2.35351	2.34309	2.34666	2.78285	2.72561	2.87688	2.35201	3.60812	2.45427	1.2945	1.90928	2.51438	1.43897	2.7514	2.96306	2.38922	3.24747
-40	2.51087	2.22255	1.4153	2.38061	2.64206	2.3349	2.43583	1.92306	1.50812	2.30599	1.65499	1.71688	2.26452	3.2796	3.11147	4.63077	1.73515	2.17899	2.37016	2.37715	3.2442	2.15725	1.77026	4.93479	2.68331	4.14011	3.37698	3.27501	3.20464	2.67142	2.17078	1.32191	2.36603	2.38597	2.53504	2.84694	2.73031	2.54693	2.45311	3.33038	2.59979	1.2871	1.95173	2.56318	1.58548	2.37127	3.06239	2.16883	3.07518
-50	2.869	2.28564	1.40265	2.28475	2.67378	2.34671	2.33657	1.88642	1.79243	2.35138	1.63814	1.74074	2.33553	2.9852	2.91358	4.5546	1.7203	1.99714	2.50951	2.41959	2.9967	2.22021	1.79639	4.6779	2.53486	4.23301	3.55443	3.18235	2.8862	2.56904	2.02527	1.52263	2.38412	2.45258	2.5807	2.7887	2.61437	2.66561	2.48225	3.27382	2.53803	1.26812	1.82752	2.43457	1.68796	2.32863	2.75698	2.25054	2.92075
-60	2.9484	2.27624	1.45876	2.23976	2.67164	2.14901	2.18576	1.53439	1.60245	2.32522	1.56186	1.72758	2.10454	2.90511	2.7665	4.22939	1.55592	1.961	2.36199	2.23668	3.35754	1.83144	1.71606	4.41784	1.97088	4.23747	3.16328	2.64613	2.82795	2.46339	2.03212	1.46143	2.32602	2.35129	2.56668	2.6259	2.51835	2.44986	2.37742	3.22013	2.44421	1.31768	1.6966	2.53709	1.66062	2.53337	2.71694	2.13447	2.81515
-70	2.65671	2.05962	1.41425	2.34269	2.31316	2.00538	2.16663	1.67109	1.60858	2.26624	1.53037	1.71465	2.00332	2.67397	2.69242	4.02435	1.43225	1.74583	2.29458	2.03108	3.2967	2.09607	1.80107	4.2956	2.29582	4.22007	3.01422	2.45671	2.87041	2.32176	1.90456	1.53181	2.2599	2.66975	2.51219	2.70616	2.33804	2.30426	2.29218	2.98497	2.23167	1.2398	1.50312	2.40433	1.43033	2.46379	2.62291	2.01327	2.8072
-80	2.81393	2.2299	1.42437	2.23482	2.30651	2.00646	1.8959	1.61669	1.47668	2.33677	1.45809	1.70862	1.79918	2.74389	2.63633	3.66214	1.39916	1.7137	2.27422	2.00656	3.10503	1.9488	1.67121	4.03601	2.12508	4.10187	2.81784	2.39256	2.75174	2.16838	1.78226	1.32618	2.33784	2.70351	2.47015	2.40552	2.21274	2.3365	2.22656	2.81712	2.28912	1.23915	1.50848	2.18194	1.41076	2.59895	2.34574	1.92644	2.64419
-90	2.83855	2.23827	1.3284	2.31631	2.35288	1.83274	1.80531	1.47464	1.5393	2.24444	1.36718	1.68519	1.85681	2.53674	2.42362	3.50584	1.27586	1.39933	2.09322	1.75134	3.13419	1.98369	1.6638	3.77378	2.15887	4.01094	2.69008	2.1277	2.48936	2.01134	1.64731	1.3268	1.80409	2.9316	2.29995	2.37348	2.2955	2.16439	2.07091	2.76379	2.35039	1.17252	1.47318	2.1324	1.60304	2.55108	2.36159	1.94302	2.46795
-100	2.7422	2.10005	1.30394	2.34928	2.17218	1.81734	1.91555	1.43687	1.26299	2.17416	1.37228	1.65038	1.63813	2.35611	2.16719	3.37349	1.20167	1.56569	1.99774	1.6312	3.22335	1.6774	1.6205	3.31714	1.92774	3.95231	2.77051	1.984	1.92647	1.78958	1.71374	1.39106	2.18336	2.59946	2.54177	2.37671	2.02773	2.20638	1.95921	2.64818	2.17184	1.20664	1.45397	2.15735	1.55181	2.40466	2.22842	1.79921	2.28709
-110	2.74379	1.83647	1.32588	2.22893	2.13833	1.63074	1.66013	1.33906	1.34771	2.24545	1.31818	1.61491	1.89987	2.19949	2.2963	3.35912	1.1621	1.45208	1.92308	1.56126	2.71254	1.79882	1.51482	3.72264	1.95291	3.66223	2.63724	1.94421	2.1905	1.64309	1.56823	1.1946	2.08001	2.82483	2.39284	2.25956	1.96957	1.86258	1.86394	2.20332	2.05074	1.2591	1.38873	1.96711	1.64479	2.24616	2.09249	1.6527	2.20393
-120	2.57254	2.05451	1.25501	2.11776	2.11113	1.56018	1.61496	1.30892	1.29763	2.2688	1.22594	1.48841	1.67111	2.00154	2.15838	2.85108	1.06887	1.49915	1.80319	1.50388	2.45918	1.74945	1.45905	3.24173	1.85406	3.51617	2.18454	1.65978	1.82252	1.61597	1.53767	1.32556	2.09115	2.55842	2.21329	2.36928	1.98948	1.81977	1.65005	2.17253	2.04642	1.21082	1.2462	1.8162	1.62838	2.21319	2.02018	1.76334	2.09237
-130	2.51404	2.00287	1.17275	2.12225	1.9984	1.56018	1.52259	1.208	1.16333	2.21263	1.10865	1.4739	1.42504	1.89083	2.13687	2.76359	1.01483	1.30522	1.73259	1.27733	2.42168	1.69597	1.43486	2.92942	1.70094	3.25387	2.16325	1.69124	1.95315	1.53622	1.40484	1.33721	1.86254	2.43798	2.18681	1.95729	1.92079	1.82629	1.54313	2.13565	1.58352	1.23272	1.34718	1.76892	1.46689	2.11623	1.94972	1.57793	1.89698
-140	2.27105	1.98918	1.22442	1.97834	1.87394	1.48818	1.48788	1.18997	1.01226	2.18005	1.19312	1.2403	1.4116	1.78726	1.87761	2.61252	0.990091	1.24382	1.71405	1.40228	2.19251	1.49344	1.35725	2.76785	1.53953	3.30105	2.04338	1.52854	1.75774	1.48849	1.3089	1.29559	1.79401	2.54474	2.12454	2.30842	1.75019	1.59626	1.42296	1.5544	1.91239	1.16576	1.37802	1.62331	1.52619	2.08567	1.83674	1.56768	1.82572
-150	2.28614	1.91569	1.13731	2.05442	1.83236	1.36139	1.346	1.08681	1.03863	2.23956	1.16408	1.30054	1.29137	1.6444	1.74991	2.38221	1	1.19679	1.63711	1.18827	2.29001	1.3285	1.2847	2.51423	1.61752	2.99056	1.73897	1.43828	1.55685	1.34966	1.2314	1.21295	1.67153	2.37409	2.00155	2.15729	1.67525	1.59342	1.30014	1.91877	1.86738	1.15579	1.41018	1.65394	1.47696	2.25461	1.63035	1.43926	1.72207
-160	2.26364	1.95571	1.13963	1.92441	1.82116	1.24679	1.40087	1.06624	1.07274	2.10824	1.08447	1.24409	1.37358	1.51889	1.62752	2.2577		1.18933	1.65023	1.23252	1.90334	1.43272	1.28042	2.24069	1.4601	2.75659	1.82494	1.41453	1.58898	1.26224	1.07483	1.18787	1.68788	2.42978	1.84224	2.14855	1.56012	1.44782	1.22605	1.88728	1.86213	1.21212	1.35702	1.59266	1.54691	1.94769	1.59902	1.4299	1.77489
-170	2.02991	1.92406	1.17464	1.78639	1.81424	1.23495	1.31079	1.03975	1.04423	1.95564	1.08692	1.24789	1.30089	1.40869	1.79577	2.08921		1	1.56019	1.12553	1.90919	1.42502	1.24064	2.21592	1.4644	2.2608	1.54574	1.21382	1.65867	1.24727	1.04005	1.33476	1.41126	2.26825	1.81369	1.97606	1.52966	1.24593	1.1551	1.75914	1.76638	1.16094	1.24128	1.26475	1.53856	1.8407	1.45251	1.41121	1.69239
-180	1.97725	1.88444	1.00358	1.89921	1.63193	1.3066	1.2914	1.00057	0.980546	2.03438	1.00422	1.24945	1.20189	1.23417	1.61588	1.95732			1.53532	1.104	1.87502	1.3865	1.26248	2.0662	1.31919	2.47643	1.67429	1.27022	1.5242	1.16877	0.996829	1.38311	1.54452	2.20533	1.67461	2.03722	1.36379	1.21291	1	1.53473	1.6175	1.06728	1.3369	1.4444	1.48733	1.90467	1.35258	1.38197	1.57555
-190	1.79038	1.8526	1.10567	1.801	1.60581	1.32952	1.11763	0.969285	0.962424	2.06387	1	1.1158	1.12024	1.15917	1.62856	1.96383			1.33848	1.10579	1.71584	1.2542	1.32293	2.03012	1.2854	2.33583	1.55363	1.11641	1.46705	1.07812	1	1.388	1.62421	1.98816	1.6684	1.83269	1.13702	1.05711		1.3862	1.50932	1.09656	1.07552	1.2814	1.50546	1.7325	1.26132	1.37503	1.39273
-200	1.79302	1.84627	1.08564	1.6465	1.61113	1.22673	1.11432	0.99605	1.04476	1.99437		1.07764	1.01284	1.03214	1.47583	1.67956			1.40228	1.00896	1.5767	1.2977	1.26598	1.81796	1.18296	2.23349	1.60175	1.04811	1.47412	1.07933		1.43758	1.32602	1.85859	1.56875	1.77898	1.19165	1		1.55514	1.39301	1.08208	1.12018	1.37557	1.49942	1.56919	1.16697	1.28128	1.36564
-210	1.67867	1.84362	1.11727	1.49412	1.53358	1.15115	1.0439	0.970404	1.03436	1.79303		1.04731	1	1.04591	1.37707	1.49673			1.27286	0.967724	1.33333	1.36521	1.23283	1.65426	1.16966	2.15998	1.53628	1.02733	1.32661	1		1.17993	1.2794	1.77647	1.74571	1.723	1.03435			1.529	1.33268	0.977148	1.01787	1.17965	1.33764	1.56757	1.12136	1.24661	1.31681
-220	1.55029	1.64292	1.04028	1.50777	1.46001	1.15402	1.01123	1.04651	1	1.94307		1.02053		1	1.33474	1.49107			1.22174	0.976686	1.56668	1.4069	1.1478	1.63703	1.15742	2.07354	1.36988	0.998252	1.2504			1.38003	1.30375	1.71171	1.6497	1.61231	1			1.44452	1.31161	1.06535	1	1.19215	1.31807	1.51609	1	1.17335	1.2013
-230	1.34701	1.66435	1.03712	1.46963	1.38219	1	1.03215	1		1.72353		0.972789			1.27725	1.40269			1.08552	1.04364	1.42252	1.3149	1.14742	1.4787	1.13695	1.7392	1.30285	1.04694	1.17199			1.24786	1.1343	1.69983	1.50441	1.51134				1.5129	1.1125	1.12618		1.11422	1.23689	1.537		1.11004	1.16301
-240	1.39387	1.68865	1.07382	1.46469	1.37181		1			1.6276		1.00491			1.17531	1.31693			1.07874	1	1.31251	1.22021	1.06981	1.40815	0.994962	1.75112	1.31389	1	1.16657			1.26745	1.0254	1.54838	1.46289	1.44693				1.19328	1.06413	1.00773		1.07451	1.16868	1.37932		1.07597	1.04158
-250	1.33987	1.58003	0.951064	1.36035	1.32703					1.50809		0.986389			1.12346	1.1589			1		1.33084	1.16675	0.992587	1.19868	1	1.59565	1.25711		1.12627			1.31944	1.10056	1.46718	1.45045	1.41393				1.20545	1.03828	0.98167		1	1.17501	1.32863		1.07236	1
-260	1.16544	1.47673	1	1.26967	1.24173					1.59581		0.93061			1.01904	1.10883					1.24333	1.17491	0.998034	1.12869		1.47493	1.18375		0.992897			1.17013	0.980856	1.48542	1.30307	1.37864				1.10954	1	1			1.10276	1.20314		1
-270	1.12309	1.46448		1.20302	1.1871					1.46679		0.987515			1	1.07531					1.16917	1	1	1		1.34725	1.07413		1			1.16707	0.914393	1.32209	1.31863	1.27346				1.21046					1.1327	1.10819
-280	1.15776	1.33545		1.19007	1.15352					1.44064		0.956051				1					1.12585					1.36712	0.966101					1.16952	0.975288	1.25457	1.17748	1.15988				1.18146					1.04836	1
-290	1.04315	1.29482		1.06077	1.06822					1.44244		0.956269									1.00918					1.28814	1.05837					1.13464	1	1.36953	1.04307	1.16667				1.16357					1.05295
-300	1.06194	1.28461		1.08314	1					1.27495		1									1.01584					1.17734	1					1.12361		1.18525	1.03736	1				1.11238					1.03079
-310	1.06248	1.3524		1.01484						1.22724											0.95584					0.981115						1.04406		1.12136	1					1.029					1
-320	1.03547	1.27767		0.971749						1.21493											1					1.03329						1		1.13232						1.01111
-330	1.03469	1.13067		0.955026						1.13491																0.977649								1						1
-340	1.02277	1.1862		1.01414						1.0949																1
-350	1.07041	1.09841		1						1.06874
-360	0.968769	1.04533								1.0154
-370	1	1.04145								0.967941
-380		1.11127								1
-390		1
-400
-410
-420
-430
-440
-450
-460
-470
-480
-490
-500
-510
-520
-530
-540
-550
-560
-570
-580
[truncated: 26 more columns]

## Sheet: Supp fig 1G-H
Data for generating supplemental figure 1G-H
	Basal synNotch activity (no ligand) and the effect of Y27632							Basal synNotch activity (no ligand) and the effect of Dynasore
	Y27632 treatment
	control	5 µM	10 µM	20 µM
synNotch	+	+	+	+			RNAis	w-i		zip-i		sqh-i
synNotch+GFP-lig	-	-	-	-			Dynasore 60µm	-	+	-	+	-	+
	3.4	3.2	3.4	3.2				1	0.94	0.85	0.75	0.77	0.75
	3.5	3.1	3.3	3.4				1	0.93	0.79	0.82	0.76	0.74
	3.2	3.6	3	3.2				1	0.95	0.78	0.81	0.8	0.79
								1	0.91	0.83	0.74	0.79	0.78

[truncated: 1 more sheets: Supp Fig 3]
